# Supplementary material for: Gut microbiota, blood metabolites, and left ventricular diastolic dysfunction in US Hispanics/Latinos
Source: Microbiome. 2024 May 10;12:85. doi: 10.1186/s40168-024-01797-x (PMC11084054; doi:10.1186/s40168-024-01797-x)
Supplement: Supplementary file 3 — Additional file 2: Supplementary tables: Table S1. Population Characteristics of participants with LVDD information and gut metagenomics data at V2. Table S2. Associations of selected gut bacterial species, enzymes, and modules with prevalent LVDD in combined ECHORC-SOL and ECHO-SOL population by adjustment models. Table S3. Associations between LVDD-associated species and metabolites. Table S4. Associations of gut bacterial species-associated metabolites with prevalent LVDD at V1. Table S5. Associations of gut bacterial species-associated metabolites with incident LVDD. Table S6. Associations of selected KOs with prevalent LVDD and species. Table S7. Relationship among selected KOs, metabolites and species. [file 40168_2024_1797_MOESM2_ESM.xlsx]

## Sheet: Supplementary Tables
Supplementary Tables
Table S1. Population Characteristics of participants with LVDD information and gut metagenomics data at V2
Table S2. Associations of selected gut bacterial species, enzymes, and modules with prevalent LVDD in combined ECHORC-SOL and ECHO-SOL population by adjustment models
Table S3. Associations between LVDD-associated species and metabolites
Table S4. Associations of gut bacterial species-associated metabolites with prevalent LVDD at V1
Table S5. Associations of gut bacterial species-associated metabolites with incident LVDD
Table S6. Associations of selected KOs with prevalent LVDD and species
Table S7. Relationship among selected KOs, metabolites and species.

## Sheet: Table S1
Table S1. Population Characteristics of participants with LVDD information and gut metagenomics data at V2
	ECHORC-SOL ( N=1508)			ECHO-SOL (N=488)			Combined ( N=1996)
	Non-LVDD (n=850)	LVDD (n=658)	P-value *	Non-LVDD (n=230)	LVDD (n=258)	P-value*
Age (years,mean±SD)	57.0±7.07	62.0±7.87	<0.001	58.0±6.24	61.6±7.19	<0.001	59.4±7.64
Sex (Female,%)	60.5%	71.7%	<0.001	66.1%	78.3%	0.004	67.1%
Body mass index (BMI, kg/m2)	29.3±5.58	30.6±5.62	<0.001	29.0±5.14	30.8±5.53	<0.001	29.9±5.58
Study center (%)			0.194			0.357
Bronx	23.1%	20.8%		30.4%	35.7%		24.8%
Chicago	27.1%	26.6%		21.7%	20.2%		25.4%
Miami	23.3%	21.1%		23.5%	17.8%		21.9%
San Diego	26.6%	31.5%		24.3%	26.4%		27.9%
Annual hosehold income (%)			0.01			0.208
Less than $10,000	10.6%	15.5%		12.6%	16.7%		27.0%
$10,001-$20,000	28.1%	30.5%		24.8%	29.5%		10.4%
$20,001-$40,000	31.5%	28.3%		30.9%	29.1%		20.6%
More than $40,000	0.298	0.257		0.317	0.248		41.9%
Eudcation level (%)			<0.001			<0.001
No high school diploma or GED	24.6%	34.2%		14.8%	27.5%		13.2%
At most a High school diploma or GED	9.76%	9.88%		11.7%	12.8%		28.7%
High school (or GED) education	20.7%	21.3%		17.8%	21.3%		30.1%
University/college education	44.9%	34.7%		55.7%	38.4%		0.2801
Smoking status (%)			0.667			0.880
Never	60.6%	61.7%		63.0%	65.1%		61.8%
Former smoker	26.0%	26.4%		23.0%	21.3%		25.2%
Current smoker	13.4%	11.9%		13.9%	13.6%		13.0%
Alcohol consumption status (%)			0.025			0.974
Never	17.9%	23.4%		19.1%	18.6%		19.9%
Former drinker	28.0%	27.5%		26.1%	25.6%		27.3%
Current drinker	54.1%	49.1%		54.8%	55.8%		52.8%
Total physical activity (MET-min/day)#	606±933	486±833	0.008	546±821	352±596	0.003	527±854
AHEI2010#	50.6±7.63	51.9±7.57	0.001	50.3±7.06	50.8±7.17	0.403	51.0±7.51
Systolic blood pressure (SBP, mm/Hg ,mean±SD)	122±16.1	132±19.0	<0.001	121±17.1	131±17.7	<0.001	127±18.0
Use of antihypertensive medications (%)	27.9%	51.4%	<0.001	33.0%	48.8%	0.001	38.9%
Use of antidiabetic medications (%)	16.4%	30.7%	<0.001	12.6%	28.3%	<0.001	22.2%
Use of lipids lowering medications(%)	7.41%	10.2%	0.071	5.65%	12.0%	0.022	8.72%
Use of antibiotics within six months of stool collection (%)	28.8%	27.1%	0.483	27.4%	29.8%	0.619	28.2%
Use of probiotics within six months of stool collection (%)	9.88%	10.2%	0.916	7.83%	7.36%	0.983	9.42%
* all participants with prevalent CVD were exclued in analyses of LVDD. p-values were derived from student t-test for continous variables and chisquare-test for categorical variables. LVDD was defined as grade I (mild), grade II (moderate), and grade III (severe) at V2. # physical activity and AHEI2010 were assessed at baseline (V1), the six years before the V2. There were 11 components included …

## Sheet: Table S2
Table S2. Associations of selected gut bacterial species, enzymes, and modules with prevalent LVDD in combined ECHORC-SOL and ECHO-SOL population by adjustment models
	Model1				Model2				Model3
Species	Coefficient	Se	Z	p value	Coefficient	Se	Z	p value	Coefficient	Se	Z	p value
Intestinimonas_massiliensis	-0.104866	0.0383573	-2.73394	0.00625823	-0.0645169	0.039855	-1.61879	0.105492	-0.0601197	0.0402802	-1.49254	0.135559
Pseudomonas_aeruginosa	0.0392165	0.0172413	2.27457	0.0229317	0.0456744	0.0177922	2.5671	0.0102553	0.0455886	0.0180222	2.52958	0.0114199
Necropsobacter_massiliensis	0.069432	0.022297	3.11396	0.00184595	0.0686823	0.0231262	2.96989	0.00297908	0.0721149	0.0233738	3.08529	0.00203353
Clostridium_phoceensis	-0.124729	0.038109	-3.27296	0.00106426	-0.0917444	0.0393652	-2.3306	0.0197746	-0.0927378	0.0399522	-2.32122	0.020275
Acidaminococcus_fermentans	0.0464982	0.0177313	2.62238	0.00873183	0.0454598	0.0183521	2.47709	0.013246	0.0462217	0.0184805	2.50111	0.0123805
Bacteroides_coprocola	-0.0621756	0.0279759	-2.22247	0.0262519	-0.0652737	0.0288619	-2.26159	0.0237228	-0.0748069	0.0292567	-2.55691	0.0105606
Gardnerella_vaginalis	0.0564489	0.0197484	2.8584	0.00425788	0.051202	0.0204807	2.50001	0.012419	0.0474923	0.0206941	2.29496	0.0217353
*Coefficients,se, z, and P refer to the coefficients, standard error, z statistic, and p value in logistic regression after adjusting for the below covariates.
Model1: adjusted for age, sex, study center, use of antidibiotic or probiotics, education, annual household income, smoking status, alcohol consumption status, physical activity (METs), and AHEI2010
Model2: Model1 plus baseline BMI and SBP
Model3: Model1 plus baseline BMI, SBP, usage of antidiabetic, lipids lowering and antihypertensive medications

## Sheet: Table S3
Table S3. Associations between LVDD-associated bacterial species and metabolites (N=804)
					Intestinimonas_massiliensis				Clostridium_phoceensis				Bacteroides_coprocola				Acidaminococcus_fermentans				Necropsobacter_massiliensis				Pseudomonas_aeruginosa				Gardnerella_vaginalis
CHEM_ID	SUPER_PATHWAY	SUB_PATHWAY	Metabolite names	HMDB	Coefficient	Se	pvalue	FDR	Coefficient	Se	pvalue	FDR	Coefficient	Se	pvalue	FDR	Coefficient	Se	pvalue	FDR	Coefficient	Se	pvalue	FDR	Coefficient	Se	pvalue	FDR	Coefficient	Se	pvalue	FDR
100001992	Lipid	Androgenic Steroids	androstenediol (3beta,17beta) disulfate (1)	HMDB0240313	-0.078539	0.0238065	0.00101411	0.026619	-0.0103543	0.0243754	0.671112	0.920299	0.0121759	0.0169319	0.472287	0.839127	0.00314619	0.0107814	0.770505	0.942109	-0.00367522	0.0138072	0.790169	0.943695	0.0191252	0.0113161	0.0914108	0.479308	-0.016029	0.0120129	0.18249	0.642036
100002029	Lipid	Androgenic Steroids	androstenediol (3beta,17beta) monosulfate (2)	HMDB0240429,HMDB0186954	-0.07736	0.0267465	0.00393018	0.0721765	0.0162491	0.027339	0.552448	0.877135	0.0323331	0.0189635	0.0885904	0.472172	0.000424147	0.0120942	0.972033	0.994353	-0.0146089	0.0154794	0.345583	0.763654	0.00645356	0.0127144	0.611894	0.900213	-0.0230159	0.0134651	0.0877929	0.472172
344	Amino Acid	Creatine Metabolism	guanidinoacetate	HMDB0000128	0.0214637	0.0252492	0.395544	0.796017	0.0841257	0.0255118	0.0010196	0.026619	0.0013653	0.0178481	0.939045	0.985789	-0.00593697	0.0113598	0.601379	0.892633	0.000933051	0.0145502	0.948886	0.98906	0.0133073	0.0119368	0.265275	0.709813	-0.0116702	0.0126663	0.357151	0.774605
100002990	Lipid	Diacylglycerol	oleoyl-linoleoyl-glycerol (18:1/18:2) [2]	HMDB0007219	-0.10104	0.0285244	0.000420322	0.0130356	-0.0352054	0.0292131	0.22852	0.680764	-0.00875868	0.020313	0.666453	0.918211	0.0158585	0.0129199	0.220024	0.670804	0.00968651	0.016558	0.558713	0.880512	-0.0143311	0.0135881	0.291899	0.731011	0.0243322	0.0143988	0.0914516	0.479308
100009055	Lipid	Diacylglycerol	palmitoyl-linoleoyl-glycerol (16:0/18:2) [2]	HMDB0007103	-0.114174	0.0275522	3.78784e-05	0.00161259	-0.0551932	0.0282569	0.0511454	0.359091	-0.00632206	0.0196789	0.748099	0.938977	0.0314233	0.0124773	0.0119871	0.157702	-0.013369	0.0160366	0.40473	0.804194	-0.000604464	0.0131726	0.963411	0.990521	0.0222749	0.0139513	0.110756	0.518985
100009026	Lipid	Dihydrosphingomyelins	behenoyl dihydrosphingomyelin (d18:0/22:0)	HMDB0012091	-0.0829874	0.0284577	0.00364527	0.0682832	-0.0350398	0.0290703	0.228435	0.680764	0.00117384	0.0202161	0.953712	0.989531	0.0103036	0.0128639	0.423393	0.816691	0.00281072	0.0164803	0.864622	0.964461	-0.000659014	0.0135313	0.961169	0.990331	0.000461213	0.0143547	0.974377	0.994353
100001730	Lipid	Fatty Acid, Dihydroxy	3,4-dihydroxybutyrate	HMDB0000337	-0.0732151	0.0265772	0.00600955	0.0970439	0.0201871	0.0271492	0.457366	0.834805	0.0442422	0.0188027	0.0188718	0.207035	-0.00487042	0.0120105	0.685212	0.924128	-0.0133756	0.0153752	0.384597	0.787179	0.0104967	0.0126243	0.405961	0.804194	0.00742508	0.0133957	0.579541	0.887646
100020492	Xenobiotics	Food Component/Plant	glucuronide of piperine metabolite C17H21NO3 (4)		-0.0852342	0.0259909	0.00108648	0.0269205	-0.0336302	0.0265857	0.206259	0.660891	0.0136257	0.0184837	0.461236	0.835338	0.00787151	0.011767	0.503727	0.855313	-0.0211091	0.0150546	0.161261	0.604462	-0.000419816	0.012376	0.972948	0.994353	-0.00174381	0.0131289	0.894368	0.973576
561	Amino Acid	Glutamate Metabolism	glutamate	HMDB0000148	-0.0931519	0.0260079	0.000362564	0.0114722	-0.0502286	0.0266046	0.0594013	0.393693	-0.00651916	0.018525	0.725	0.930439	0.0132364	0.011784	0.261676	0.703864	0.01026	0.0150987	0.497005	0.851075	-0.0120603	0.0123928	0.330774	0.75627	-0.0105963	0.0131494	0.420582	0.816691
823	Carbohydrate	Glycolysis, Gluconeogenesis, and Pyruvate Metabolism	pyruvate	HMDB0000243	-0.0817991	0.0271277	0.00265025	0.0534962	-0.0502598	0.0276894	0.0698884	0.423075	0.0126657	0.0192732	0.51127	0.858904	0.00341868	0.0122717	0.780639	0.942596	-0.017077	0.0157044	0.277193	0.714024	-0.00438114	0.0129028	0.734287	0.934481	-0.00320366	0.0136884	0.815014	0.950391
100000936	Amino Acid	Leucine, Isoleucine and Valine Metabolism	3-methyl-2-oxobutyrate	HMDB0000019	-0.08327	0.0275388	0.00257859	0.0525024	-0.0394377	0.0281338	0.161375	0.604462	0.0177539	0.019561	0.364359	0.776756	0.018128	0.0124417	0.14551	0.579443	0.00867331	0.0159519	0.586792	0.888299	-0.00468109	0.0130986	0.72091	0.928499	0.00308886	0.0138963	0.824155	0.953674
100020423	Amino Acid	Leucine, Isoleucine and Valine Metabolism	1-carboxyethylvaline		-0.100392	0.0268581	0.000199158	0.00701246	-0.0486106	0.0275018	0.0775288	0.444391	0.0190988	0.0191336	0.318503	0.749566	0.0220517	0.0121622	0.0701963	0.423075	-0.0228307	0.0155867	0.143391	0.576395	-0.0111779	0.0128087	0.383107	0.785294	0.0204695	0.0135749	0.131987	0.559552
100020425	Amino Acid	Leucine, Isoleucine and Valine Metabolism	1-carboxyethylleucine		-0.112703	0.0264903	2.34968e-05	0.00108946	-0.0345294	0.027222	0.205019	0.660319	0.0319198	0.0188982	0.0916114	0.479308	0.0216185	0.0120273	0.0726498	0.429666	-0.0152901	0.0154246	0.321856	0.750998	0.00404372	0.0126714	0.749721	0.938977	0.0128301	0.0134355	0.339901	0.7601
100020427	Amino Acid	Leucine, Isoleucine and Valine Metabolism	1-carboxyethylisoleucine		-0.0939265	0.0257439	0.000281337	0.00954712	-0.0203666	0.0263926	0.44054	0.827536	0.0281462	0.0183163	0.124779	0.5456	0.0111748	0.0116705	0.338599	0.759416	0.00436406	0.0149536	0.770486	0.942109	0.00221079	0.012278	0.857151	0.963485	0.0228028	0.0129997	0.0798057	0.448655
1082	Amino Acid	Leucine, Isoleucine and Valine Metabolism	N-acetylleucine	HMDB0011756	-0.0783814	0.0276049	0.00463738	0.0813266	-0.0558304	0.0281465	0.0476549	0.350893	0.00557704	0.0196038	0.776112	0.942596	-0.00520012	0.0124786	0.676996	0.922198	0.000796659	0.0159823	0.960257	0.990285	-0.0221993	0.0130981	0.0905017	0.477812	0.0170984	0.0139071	0.219265	0.670702
100000054	Amino Acid	Lysine Metabolism	5-hydroxylysine	HMDB0000450	-0.0912672	0.0276439	0.00100533	0.0265986	-0.0677748	0.0282039	0.0164925	0.192605	0.00909223	0.0196652	0.643958	0.909571	0.00490028	0.0125189	0.695585	0.925255	-0.000215384	0.0160336	0.989286	0.995918	-0.018744	0.0131472	0.154354	0.593656	0.00659152	0.0139633	0.637016	0.906456
381	Amino Acid	Lysine Metabolism	2-aminoadipate	HMDB0000510	-0.0198449	0.0275965	0.47229	0.839127	-0.0558679	0.0280021	0.0463761	0.346238	-0.0140057	0.0194984	0.472786	0.839127	0.0212801	0.0123929	0.0863554	0.469689	0.0506119	0.0157971	0.00141108	0.0323925	-0.00914472	0.0130511	0.483708	0.844916	0.00260585	0.0138493	0.850801	0.961484
100001540	Partially Characterized Molecules	Partially Characterized Molecules	glutamine_degradant		0.0064062	0.0233461	0.783849	0.943383	0.0415892	0.0236962	0.0796349	0.448655	0.0362869	0.0164448	0.0276336	0.259335	-0.0297172	0.010447	0.00456346	0.0812573	-0.0202516	0.0134284	0.131928	0.559552	-0.00833556	0.0110373	0.450347	0.831873	-0.0194397	0.0116925	0.0967972	0.493792
100021331	Partially Characterized Molecules	Partially Characterized Molecules	metabolonic lactone sulfate		-0.0819881	0.0287314	0.00443706	0.0799183	-0.014225	0.029366	0.628235	0.903105	0.0156496	0.0203982	0.443192	0.828529	0.0159009	0.0129775	0.220844	0.671129	-0.0181812	0.0166226	0.274396	0.713883	-0.014238	0.0136488	0.297195	0.734497	-0.00187571	0.0144892	0.897031	0.974512
100001256	Amino Acid	Phenylalanine Metabolism	N-acetylphenylalanine	HMDB0000512	-0.0982127	0.0271536	0.000317296	0.0104448	-0.057432	0.0277683	0.0389451	0.318289	-0.0137021	0.0193394	0.478842	0.84288	-0.00177673	0.0123148	0.88532	0.970495	-0.00706473	0.0157689	0.654266	0.913878	-0.022844	0.0129228	0.0774971	0.444391	0.0209679	0.013716	0.12674	0.55109
100020419	Amino Acid	Phenylalanine Metabolism	1-carboxyethylphenylalanine		-0.118208	0.0264599	9.08763e-06	0.00046258	-0.0727349	0.0271257	0.00748648	0.115407	0.000953295	0.018933	0.959856	0.990285	0.0185275	0.0120341	0.124067	0.545033	0.00103936	0.0154345	0.946328	0.988631	-0.00378527	0.0126717	0.765235	0.94037	0.0227543	0.0134188	0.0903412	0.477503
100008984	Lipid	Phosphatidylcholine (PC)	1-palmitoyl-2-palmitoleoyl-GPC (16:0/16:1)	HMDB0007969	-0.166071	0.0278731	3.86029e-09	3.98792e-07	-0.0436213	0.0289412	0.132154	0.559565	-0.00326964	0.0201366	0.871054	0.966372	0.00301015	0.0128183	0.8144	0.950134	-0.0276688	0.0163862	0.0917063	0.479308	0.0119581	0.0134715	0.374999	0.780434	0.013428	0.0142903	0.347686	0.764062
100001856	Lipid	Phosphatidylethanolamine (PE)	1-stearoyl-2-oleoyl-GPE (18:0/18:1)	HMDB0008993	-0.0895664	0.0281524	0.00152322	0.0344602	-0.0364786	0.028785	0.205435	0.660371	-0.0077493	0.0200178	0.698773	0.925255	0.00850166	0.0127405	0.504782	0.856483	-0.0090195	0.0163173	0.580589	0.887646	-0.00284204	0.0133995	0.832084	0.95594	-0.000934952	0.0142152	0.947577	0.98906
100001870	Lipid	Phosphatidylethanolamine (PE)	1-palmitoyl-2-linoleoyl-GPE (16:0/18:2)	HMDB0005322	-0.0943406	0.0276377	0.000674498	0.0191435	-0.0352559	0.0282871	0.213006	0.668124	-0.00474444	0.0196721	0.809482	0.947306	-0.00100394	0.0125232	0.936126	0.985789	-0.0177949	0.016025	0.267149	0.710008	0.0113437	0.0131614	0.38901	0.789655	0.0236873	0.0139431	0.0897445	0.474885
100008976	Lipid	Phosphatidylethanolamine (PE)	1-stearoyl-2-linoleoyl-GPE (18:0/18:2)	HMDB0008994	-0.100416	0.0277789	0.000319862	0.0104448	-0.0401239	0.0284491	0.158828	0.600463	-0.0134818	0.0197851	0.495813	0.851075	0.00873663	0.0125946	0.48809	0.8477	-0.0131176	0.0161272	0.416246	0.814917	0.00104258	0.0132467	0.937288	0.985789	0.00778435	0.01405	0.579706	0.887646
100008977	Lipid	Phosphatidylethanolamine (PE)	1-stearoyl-2-arachidonoyl-GPE (18:0/20:4)	HMDB0009003	-0.0853764	0.0283786	0.00271003	0.0542353	-0.0198642	0.0290178	0.49383	0.851075	-0.0236075	0.0201492	0.241701	0.6924	0.00666515	0.0128356	0.60372	0.893885	-0.0223486	0.016421	0.173915	0.62787	-0.017692	0.0134835	0.189865	0.65222	-0.0169792	0.0143068	0.23567	0.688056
100008990	Lipid	Phosphatidylethanolamine (PE)	1-palmitoyl-2-arachidonoyl-GPE (16:0/20:4)	HMDB0005323	-0.0928633	0.0282864	0.00107295	0.0268695	-0.0133713	0.0289599	0.644413	0.909571	-0.0116007	0.0201191	0.564375	0.882739	-0.00837092	0.0128066	0.513536	0.860118	-0.0277035	0.016375	0.0910806	0.479308	-0.0038969	0.0134685	0.772403	0.942596	-0.0094489	0.0142848	0.508509	0.85795
1526	Lipid	Phosphatidylethanolamine (PE)	1-palmitoyl-2-oleoyl-GPE (16:0/18:1)	HMDB0005320	-0.107942	0.0278559	0.000115578	0.00436492	-0.0311144	0.0285777	0.276593	0.714024	-0.00630952	0.0198689	0.750906	0.938977	-0.0103387	0.0126435	0.413773	0.812794	-0.0155298	0.0161891	0.337716	0.759416	0.00011069	0.0132998	0.993362	0.998265	0.00703196	0.0141068	0.618285	0.902284
100009066	Lipid	Phosphatidylinositol (PI)	1-palmitoyl-2-oleoyl-GPI (16:0/18:1)	HMDB0009783	-0.125293	0.0283278	1.11175e-05	0.000553862	-0.0913896	0.0289828	0.00167654	0.0372097	0.00509067	0.0202637	0.801709	0.945259	0.0107243	0.0128942	0.405824	0.804194	0.0017946	0.0165199	0.913522	0.979185	0.0157669	0.013552	0.245005	0.694251	0.0158347	0.0143778	0.271093	0.713389
1528	Lipid	Phosphatidylinositol (PI)	1-palmitoyl-2-linoleoyl-GPI (16:0/18:2)	HMDB0009784	-0.134372	0.0281607	2.18175e-06	0.000129331	-0.114084	0.0287643	7.97537e-05	0.00308667	-0.00106464	0.0201853	0.95795	0.990285	0.020047	0.0128294	0.118558	0.534681	0.00126132	0.0164554	0.938921	0.985789	0.0108535	0.0135051	0.421837	0.816691	0.017234	0.0143195	0.229135	0.681196
100003397	Lipid	Phospholipid Metabolism	trimethylamine N-oxide	HMDB0000925	0.110135	0.0274235	6.48937e-05	0.00260297	0.051833	0.0281139	0.0656096	0.410213	-0.0421139	0.0195173	0.0312499	0.277165	0.0248538	0.0124295	0.0458917	0.345516	-0.0360817	0.0159059	0.0235745	0.23701	-0.019409	0.013084	0.138369	0.571014	0.00376104	0.0138991	0.786773	0.943383
100009007	Lipid	Plasmalogen	1-(1-enyl-palmitoyl)-2-oleoyl-GPC (P-16:0/18:1)	HMDB0007996	0.0684588	0.0285917	0.0168844	0.194383	0.0802715	0.029041	0.0058431	0.0953422	0.00372676	0.0202752	0.854211	0.962312	-0.0192908	0.0128885	0.134865	0.565248	-0.014449	0.016521	0.382068	0.785294	0.013698	0.0135623	0.312803	0.744656	0.00758791	0.0143943	0.598242	0.89201
212	Amino Acid	Polyamine Metabolism	5-methylthioadenosine (MTA)	HMDB0001173	-0.108267	0.0271419	7.26221e-05	0.00288211	-0.0522463	0.0278192	0.0607444	0.395466	0.00697535	0.0193702	0.718864	0.927459	0.0022428	0.0123314	0.855726	0.962846	-0.00174949	0.0157922	0.911818	0.979185	-0.0134138	0.0129573	0.300879	0.738103	0.013785	0.0137462	0.316261	0.748687
100001412	Nucleotide	Purine Metabolism, Guanine containing	N2,N2-dimethylguanosine	HMDB0004824	-0.132546	0.0262784	5.67754e-07	3.85332e-05	-0.014317	0.0271513	0.598131	0.89201	0.0269099	0.0188428	0.153657	0.591754	-0.000617396	0.0120106	0.959016	0.990285	-0.0311971	0.0153405	0.0423262	0.332573	-0.0195299	0.0126092	0.121821	0.541168	-0.000472658	0.013397	0.971865	0.994353
100001990	Lipid	Secondary Bile Acid Metabolism	taurocholenate sulfate		-0.0165062	0.0286623	0.564859	0.882739	-0.00375513	0.029154	0.897547	0.974512	0.0348937	0.0202172	0.0847537	0.465847	-0.039886	0.012815	0.00192315	0.0409368	0.0296618	0.0164787	0.0722459	0.429666	0.0176369	0.0135431	0.193207	0.654432	0.00721459	0.0143804	0.616024	0.901292
100004083	Lipid	Secondary Bile Acid Metabolism	glycohyocholate	HMDB0000138	-0.0634076	0.0266726	0.017682	0.200011	-0.00866335	0.0272209	0.750372	0.938977	0.016678	0.0189043	0.377923	0.782071	-0.0340136	0.0119783	0.00463449	0.0813266	-0.0159232	0.0154083	0.301729	0.738103	0.00815985	0.0126562	0.51929	0.86311	-0.00136714	0.0134298	0.918942	0.979402
100004182	Lipid	Secondary Bile Acid Metabolism	3b-hydroxy-5-cholenoic acid	HMDB0000308	0.132236	0.0270675	1.25273e-06	7.92778e-05	0.0472057	0.0278931	0.0909726	0.479308	0.0154472	0.0194071	0.4263	0.816843	-0.0342776	0.0122981	0.00544528	0.0910722	0.00625897	0.0158259	0.692591	0.925255	0.0165614	0.0129816	0.202418	0.660124	-0.00349293	0.0137852	0.80004	0.945259
100020550	Lipid	Secondary Bile Acid Metabolism	deoxycholic acid glucuronide		-0.112781	0.0279316	5.92921e-05	0.00245721	-0.102078	0.0284666	0.000356835	0.0113678	-0.0362689	0.019898	0.0687248	0.419534	0.00305201	0.0126931	0.810047	0.947516	0.0209576	0.0162384	0.197218	0.656454	0.0177727	0.0133315	0.182876	0.642036	0.000353138	0.0141588	0.980108	0.995463
100020823	Lipid	Secondary Bile Acid Metabolism	lithocholate sulfate (1)		0.302548	0.0250731	7.33683e-31	1.14528e-27	0.13694	0.02734	6.7789e-07	4.47121e-05	-0.0210664	0.0192835	0.27497	0.713883	0.0149313	0.0122732	0.224132	0.675588	-0.0398817	0.0156674	0.0111027	0.149408	0.00879652	0.0129131	0.495941	0.851075	-0.0218044	0.0136806	0.111383	0.51901
100021712	Lipid	Secondary Bile Acid Metabolism	deoxycholic acid 12-sulfate		0.128123	0.0275751	3.96571e-06	0.000213465	0.117082	0.028117	3.47446e-05	0.00152065	-0.0268019	0.0197277	0.174668	0.628185	0.0260835	0.0125383	0.0378234	0.315173	-0.0424592	0.0160295	0.00824073	0.122512	-0.0117461	0.0132133	0.374299	0.780384	-0.0177053	0.01401	0.206694	0.660891
100006292	Lipid	Sphingomyelins	sphingomyelin (d18:1/20:1, d18:2/20:0)	HMDB0240610,HMDB0240632	0.087734	0.0266268	0.00102884	0.026619	0.115214	0.026952	2.14997e-05	0.001017	0.0247376	0.018923	0.191504	0.654131	-0.0202256	0.0120374	0.0933126	0.483202	-0.0248978	0.0154176	0.106737	0.513722	0.00399886	0.0126788	0.752545	0.938977	-0.0173432	0.0134368	0.197182	0.656454
100008956	Lipid	Sphingomyelins	sphingomyelin (d18:2/23:0, d18:1/23:1, d17:1/24:1)	HMDB0240634,HMDB0011696,HMDB0240614	0.0655837	0.0271892	0.01609	0.190758	0.0866982	0.0275788	0.00173172	0.0380734	0.0197742	0.0192691	0.30511	0.741447	-0.00032301	0.0122746	0.979013	0.995463	-0.018929	0.0157046	0.228446	0.680764	0.00705054	0.0129037	0.584949	0.888299	-0.00874662	0.0136879	0.523007	0.863421
100008998	Cofactors and Vitamins	Tocopherol Metabolism	gamma-tocopherol/beta-tocopherol	HMDB0006335,HMDB0001492	-0.144814	0.0278161	2.46838e-07	1.75143e-05	-0.0594669	0.028696	0.0385647	0.3172	-0.00479742	0.0199914	0.810413	0.947607	0.0112722	0.0127201	0.375797	0.780484	0.00305401	0.0162976	0.851404	0.96168	-0.0112328	0.0133753	0.401269	0.800731	0.000254321	0.0141956	0.985711	0.995879
100001083	Amino Acid	Tryptophan Metabolism	indolepropionate	HMDB0002302	0.111792	0.0267857	3.33622e-05	0.00147392	0.0648944	0.0274439	0.0182925	0.205448	-0.00930211	0.0191327	0.62697	0.903105	0.00819087	0.0121778	0.501396	0.852592	-0.00675912	0.0155979	0.66489	0.916684	-0.00114119	0.012808	0.929026	0.984528	0.00417832	0.0135866	0.75852	0.938977
100006129	Amino Acid	Tyrosine Metabolism	vanillactate	HMDB0000913	-0.0843469	0.0254461	0.000959677	0.025681	-0.0219097	0.0260472	0.40052	0.800234	0.0233124	0.0180859	0.197788	0.656454	-0.0129924	0.011516	0.259579	0.703071	-0.00632366	0.014758	0.668412	0.919288	-0.0227656	0.0120909	0.0600905	0.394937	-0.00267939	0.0128554	0.834951	0.95594
100001977	Cofactors and Vitamins	Vitamin A Metabolism	beta-cryptoxanthin	HMDB0033844	0.12417	0.0243224	4.15596e-07	2.90483e-05	0.00714235	0.0251432	0.776434	0.942596	-0.0168703	0.0174594	0.334214	0.756756	0.0115144	0.0111133	0.300477	0.738103	0.00345621	0.0142412	0.808309	0.947306	-0.0161167	0.0116789	0.167986	0.617977	-0.00621194	0.0124026	0.616612	0.901292
Notes: Multiple linear regression was used to derive the estimates of associations while adjusting for baseline age, sex, study center, education, annual household income , smoking status, alcohol consumption status, physical activity (METs), AHEI2010, use of antibiotics and probiotics at the time of stool samples collection. Abundances of species were central log ratio transformed; values of met…

## Sheet: Table S4
		Table S4. Associations of gut bacterial species-associated metabolites with prevalent LVDD at V1
			Model1			Model2			Model3
SUPER_PATHWAY	SUB_PATHWAY	Metabolites names	Coefficient	Se	pvalue	Coefficient	Se	pvalue	Coefficient	Se	pvalue
Amino Acid	Creatine Metabolism	guanidinoacetate	-0.285424	0.0695117	4.02359e-05	-0.215399	0.0722482	0.00286958	-0.150189	0.0742596	0.0431264
Amino Acid	Glutamate Metabolism	glutamate	0.242142	0.0670743	0.000306134	0.0833912	0.0737015	0.257857	0.029837	0.0752588	0.691767
Amino Acid	Leucine, Isoleucine and Valine Metabolism	1-carboxyethylisoleucine	0.304021	0.0659561	4.03735e-06	0.216341	0.068639	0.00162227	0.121866	0.0732806	0.0963102
Amino Acid	Leucine, Isoleucine and Valine Metabolism	1-carboxyethylleucine	0.259529	0.0679103	0.000132562	0.144895	0.0716675	0.0432004	0.0355021	0.0765353	0.642745
Amino Acid	Leucine, Isoleucine and Valine Metabolism	1-carboxyethylvaline	0.317349	0.0718722	1.00794e-05	0.210612	0.0750719	0.00502426	0.102107	0.0803246	0.203666
Amino Acid	Leucine, Isoleucine and Valine Metabolism	3-methyl-2-oxobutyrate	0.1818	0.0607911	0.00278455	0.0656318	0.0643664	0.30789	0.0139107	0.0658109	0.832596
Amino Acid	Leucine, Isoleucine and Valine Metabolism	N-acetylleucine	0.175372	0.0569544	0.00207585	0.111156	0.0595699	0.0620436	0.0879186	0.0604892	0.146096
Amino Acid	Lysine Metabolism	2-aminoadipate	0.161603	0.061418	0.00850824	0.0662551	0.0654164	0.311146	0.0190969	0.0666457	0.774462
Amino Acid	Lysine Metabolism	5-hydroxylysine	0.200421	0.0598753	0.000816003	0.0602746	0.0643752	0.349118	0.0503138	0.0649578	0.438599
Amino Acid	Phenylalanine Metabolism	1-carboxyethylphenylalanine	0.281952	0.0645737	1.26332e-05	0.160399	0.0679759	0.0182923	0.0713156	0.0717324	0.320131
Amino Acid	Phenylalanine Metabolism	N-acetylphenylalanine	0.147762	0.0606419	0.0148244	0.0458604	0.0636739	0.471378	0.0424573	0.0645512	0.510711
Amino Acid	Polyamine Metabolism	5-methylthioadenosine (MTA)	0.173674	0.0598842	0.00372962	0.0598441	0.0633728	0.345007	0.0412518	0.0644215	0.52195
Amino Acid	Tryptophan Metabolism	indolepropionate	-0.192061	0.0605153	0.00150473	-0.141939	0.0627731	0.0237505	-0.119828	0.063531	0.0592764
Amino Acid	Tyrosine Metabolism	vanillactate	0.140792	0.0611464	0.021305	0.0739916	0.0637727	0.245951	0.068021	0.0647781	0.29369
Carbohydrate	Glycolysis, Gluconeogenesis, and Pyruvate Metabolism	pyruvate	0.176197	0.0587409	0.00270363	0.10221	0.0615435	0.0967588	0.0746552	0.0622966	0.230768
Cofactors and Vitamins	Tocopherol Metabolism	gamma-tocopherol/beta-tocopherol	0.285013	0.0620404	4.34843e-06	0.168484	0.0648333	0.00935692	0.14767	0.0657506	0.0247102
Cofactors and Vitamins	Vitamin A Metabolism	beta-cryptoxanthin	-0.209233	0.0681	0.00212319	-0.114171	0.0710907	0.108277	-0.0825939	0.0719253	0.250833
Lipid	Androgenic Steroids	androstenediol (3beta,17beta) disulfate (1)	0.272257	0.0687727	7.53287e-05	0.209363	0.0711332	0.00324785	0.176833	0.0722973	0.0144483
Lipid	Androgenic Steroids	androstenediol (3beta,17beta) monosulfate (2)	0.229196	0.065396	0.00045705	0.197968	0.0669646	0.00311339	0.19243	0.0677343	0.00449778
Lipid	Diacylglycerol	oleoyl-linoleoyl-glycerol (18:1/18:2) [2]	0.171845	0.0645381	0.00775204	0.119675	0.0669535	0.0738674	0.0946348	0.0676559	0.161883
Lipid	Diacylglycerol	palmitoyl-linoleoyl-glycerol (16:0/18:2) [2]	0.163601	0.0650592	0.011915	0.0695237	0.0682922	0.308663	0.0378876	0.0692612	0.584362
Lipid	Dihydrosphingomyelins	behenoyl dihydrosphingomyelin (d18:0/22:0)	0.251236	0.0636321	7.87234e-05	0.129047	0.0668875	0.0536922	0.123766	0.0676859	0.0674688
Lipid	Fatty Acid, Dihydroxy	3,4-dihydroxybutyrate	0.160374	0.0638348	0.011994	0.0901146	0.0664606	0.175128	0.0207358	0.0688541	0.763296
Lipid	Phosphatidylcholine (PC)	1-palmitoyl-2-palmitoleoyl-GPC (16:0/16:1)	0.176532	0.0640591	0.00585531	0.101397	0.06711	0.130813	0.0988093	0.0677183	0.144531
Lipid	Phosphatidylethanolamine (PE)	1-palmitoyl-2-arachidonoyl-GPE (16:0/20:4)	0.19706	0.0640253	0.00208501	0.14238	0.0662548	0.0316362	0.0893852	0.0679572	0.188404
Lipid	Phosphatidylethanolamine (PE)	1-palmitoyl-2-linoleoyl-GPE (16:0/18:2)	0.185029	0.0623713	0.00301134	0.117107	0.0648049	0.0707523	0.0747262	0.0659811	0.257408
Lipid	Phosphatidylethanolamine (PE)	1-palmitoyl-2-oleoyl-GPE (16:0/18:1)	0.234479	0.0642762	0.000264296	0.154745	0.066849	0.0206215	0.108303	0.068313	0.112877
Lipid	Phosphatidylethanolamine (PE)	1-stearoyl-2-arachidonoyl-GPE (18:0/20:4)	0.170305	0.0643071	0.00808967	0.0970398	0.0666865	0.145624	0.0492716	0.0686254	0.47277
Lipid	Phosphatidylethanolamine (PE)	1-stearoyl-2-linoleoyl-GPE (18:0/18:2)	0.190305	0.0636497	0.00279082	0.112132	0.0662531	0.0905542	0.0739022	0.067241	0.27174
Lipid	Phosphatidylethanolamine (PE)	1-stearoyl-2-oleoyl-GPE (18:0/18:1)	0.223413	0.0657601	0.000680318	0.126863	0.0687446	0.0649763	0.0780587	0.0702569	0.266548
Lipid	Phosphatidylinositol (PI)	1-palmitoyl-2-linoleoyl-GPI (16:0/18:2)	0.223368	0.0653218	0.000627349	0.106669	0.0687061	0.120532	0.106802	0.0702839	0.128618
Lipid	Phosphatidylinositol (PI)	1-palmitoyl-2-oleoyl-GPI (16:0/18:1)	0.237647	0.0654738	0.000283802	0.155146	0.0684275	0.0233712	0.148237	0.0694579	0.0328264
Lipid	Phospholipid Metabolism	trimethylamine N-oxide	0.13708	0.0595097	0.021251	0.103473	0.061987	0.0950643	0.0770302	0.0626716	0.219031
Lipid	Plasmalogen	1-(1-enyl-palmitoyl)-2-oleoyl-GPC (P-16:0/18:1)	-0.217837	0.0598231	0.000271211	-0.153625	0.0634347	0.0154448	-0.101385	0.0649156	0.118337
Lipid	Secondary Bile Acid Metabolism	3b-hydroxy-5-cholenoic acid	-0.261292	0.0646071	5.24756e-05	-0.181104	0.0683449	0.00805276	-0.170456	0.0690135	0.0135151
Lipid	Secondary Bile Acid Metabolism	deoxycholic acid 12-sulfate	0.188511	0.0627868	0.00267862	0.157589	0.0648043	0.0150255	0.109835	0.0665542	0.0988798
Lipid	Secondary Bile Acid Metabolism	deoxycholic acid glucuronide	0.186522	0.0591336	0.00160917	0.114465	0.0615758	0.0630384	0.129227	0.0625985	0.0389816
Lipid	Secondary Bile Acid Metabolism	glycohyocholate	-0.175548	0.0646366	0.00660918	-0.163121	0.0670496	0.0149811	-0.139042	0.0680038	0.0408921
Lipid	Secondary Bile Acid Metabolism	lithocholate sulfate (1)	0.170271	0.063925	0.00773072	0.146432	0.0655228	0.0254285	0.112844	0.0665972	0.0901852
Lipid	Secondary Bile Acid Metabolism	taurocholenate sulfate	-0.223952	0.0618349	0.000292585	-0.240915	0.0638541	0.000161357	-0.217913	0.0648542	0.000779289
Lipid	Sphingomyelins	sphingomyelin (d18:1/20:1, d18:2/20:0)	-0.189766	0.0628641	0.00253886	-0.191732	0.0650701	0.00321337	-0.139884	0.0664892	0.0353905
Lipid	Sphingomyelins	sphingomyelin (d18:2/23:0, d18:1/23:1, d17:1/24:1)	-0.177559	0.0666107	0.00768452	-0.179798	0.0687778	0.00894401	-0.133043	0.0699083	0.0570262
Nucleotide	Purine Metabolism, Guanine containing	N2,N2-dimethylguanosine	0.161863	0.06646	0.0148712	-0.00375562	0.0714261	0.958066	-0.00971234	0.0724732	0.893392
Partially Characterized Molecules	Partially Characterized Molecules	glutamine_degradant	-0.240861	0.0770716	0.00177705	-0.20552	0.0804299	0.0106107	-0.141891	0.0833687	0.08876
Partially Characterized Molecules	Partially Characterized Molecules	metabolonic lactone sulfate	0.248403	0.0605066	4.03641e-05	0.140527	0.0648951	0.0303534	0.141953	0.0661555	0.0318927
Xenobiotics	Food Component/Plant	glucuronide of piperine metabolite C17H21NO3 (4)	0.218582	0.0678464	0.00127424	0.138799	0.0708514	0.0501115	0.13433	0.0717437	0.0611561
Logistic regression was used to derive the estimates of associations
Model1: adjusted for baseline age, sex, study center, education, annual household income , smoking status, alcohol consumption status, physical activity (METs), and AHEI2010
Model2: Model1 plus baseline BMI and SBP
Model3: Model1 plus baseline BMI, SBP, usage of antidiabetic, lipids lowering and antihypertensive medications

## Sheet: Table S5
Table S5. Associations of gut bacterial species associated metabolites with incident LVDD
			Model1			Model2			Model3
Metabolites names	SUPER_PATHWAY	SUB_PATHWAY	Coefficient	Se	pvalue	Coefficient	Se	pvalue	Coefficient	Se	pvalue
guanidinoacetate	Amino Acid	Creatine Metabolism	-0.202181	0.0640941	0.00160802	-0.191477	0.0665326	0.00400286	-0.170177	0.0670624	0.0111618
indolepropionate	Amino Acid	Tryptophan Metabolism	-0.136177	0.0530195	0.0102159	-0.118692	0.0547618	0.0302031	-0.107978	0.0555122	0.0517593
1-carboxyethylisoleucine	Amino Acid	Leucine, Isoleucine and Valine Metabolism	0.135013	0.0600396	0.0245294	0.103216	0.0622706	0.0974097	0.0599312	0.064167	0.35031
1-carboxyethylvaline	Amino Acid	Leucine, Isoleucine and Valine Metabolism	0.141988	0.0688522	0.0391879	0.110681	0.070351	0.115655	0.0609181	0.0733587	0.406305
1-carboxyethylleucine	Amino Acid	Leucine, Isoleucine and Valine Metabolism	0.179977	0.0622209	0.0038212	0.14904	0.0636354	0.0191756	0.107809	0.0667982	0.106538
2-aminoadipate	Amino Acid	Lysine Metabolism	0.186906	0.0586418	0.00143632	0.16963	0.0598433	0.00458869	0.155095	0.0601663	0.00994412
glutamate	Amino Acid	Glutamate Metabolism	0.220256	0.0594837	0.00021323	0.184676	0.0621776	0.00297664	0.158462	0.0626632	0.0114455
3b-hydroxy-5-cholenoic acid	Lipid	Secondary Bile Acid Metabolism	-0.124751	0.0582074	0.0320964	-0.0972848	0.060059	0.105271	-0.08989	0.0591608	0.128657
1-(1-enyl-palmitoyl)-2-oleoyl-GPC (P-16:0/18:1)	Lipid	Plasmalogen	-0.123328	0.0543494	0.0232581	-0.0874092	0.0560973	0.119193	-0.0645576	0.0570587	0.257877
sphingomyelin (d18:1/20:1, d18:2/20:0)	Lipid	Sphingomyelins	-0.122239	0.0586109	0.0370141	-0.106882	0.0576779	0.0638701	-0.0925765	0.0581615	0.111449
glycohyocholate	Lipid	Secondary Bile Acid Metabolism	-0.121761	0.0599423	0.0422248	-0.121954	0.0602384	0.0429164	-0.117316	0.0606128	0.05293
androstenediol (3beta,17beta) disulfate (1)	Lipid	Androgenic Steroids	0.122721	0.0618992	0.047412	0.0891638	0.062244	0.152004	0.0845547	0.0622909	0.174649
palmitoyl-linoleoyl-glycerol (16:0/18:2) [2]	Lipid	Diacylglycerol	0.126164	0.0610526	0.0387838	0.0855632	0.0617426	0.165806	0.0873921	0.0608474	0.150931
1-palmitoyl-2-palmitoleoyl-GPC (16:0/16:1)	Lipid	Phosphatidylcholine (PC)	0.13181	0.0584505	0.0241286	0.096796	0.0607848	0.111287	0.10377	0.060519	0.0864069
1-palmitoyl-2-oleoyl-GPE (16:0/18:1)	Lipid	Phosphatidylethanolamine (PE)	0.135917	0.0580901	0.0192958	0.100103	0.0589798	0.0896519	0.0868886	0.0575472	0.131078
1-stearoyl-2-oleoyl-GPE (18:0/18:1)	Lipid	Phosphatidylethanolamine (PE)	0.147507	0.058489	0.0116701	0.10728	0.060479	0.0760909	0.0950133	0.0602161	0.114595
1-palmitoyl-2-arachidonoyl-GPE (16:0/20:4)	Lipid	Phosphatidylethanolamine (PE)	0.183588	0.0554742	0.000934866	0.164158	0.0553291	0.00300791	0.146208	0.0557053	0.00867309
1-stearoyl-2-arachidonoyl-GPE (18:0/20:4)	Lipid	Phosphatidylethanolamine (PE)	0.223252	0.0570722	9.1631e-05	0.202744	0.0570239	0.000377373	0.187511	0.0572975	0.00106569
glutamine_degradant	Partially Characterized Molecules	Partially Characterized Molecules	-0.196942	0.0721836	0.00636538	-0.178355	0.0728823	0.0143988	-0.150991	0.0717239	0.0352766
metabolonic lactone sulfate	Partially Characterized Molecules	Partially Characterized Molecules	0.154058	0.0564255	0.00632784	0.109917	0.0595874	0.0650894	0.11628	0.0594623	0.0505219
glucuronide of piperine metabolite C17H21NO3 (4)	Xenobiotics	Food Component/Plant	0.14408	0.0592382	0.0150066	0.111638	0.0601354	0.06339	0.105012	0.0603094	0.0816443
*Zou's modified Poission regression was applied to derive the association estimates
Model1: adjusted for baseline age, sex, study center, education, annual household income , smoking status, alcohol consumption status, physical activity (METs), and AHEI2010
Model2: Model1 plus baseline BMI and SBP
Model3: Model1 plus baseline BMI, SBP, usage of antidiabetic, lipids lowering and antihypertensive medications
Coefficient, se, pvalue refer to the regression coeffcient, standard error and pvalue in Poisson regression.

## Sheet: Table S6
				Associations between KOs and prevalent LVDD				Associations between KOs and species
KOs	KO pathway Level B	KO pathway Level C	KO pathway Level D (genes; annotations)	Coefficient	Se	pvalue	FDR	Species	Coefficient	Se	pvalue	FDR	Type of KOs based on relationship with species
K00609	Amino acid metabolism	Alanine, aspartate and glutamate metabolism [PATH:ko00250]	pyrB, PYR2; aspartate carbamoyltransferase catalytic subunit [EC:2.1.3.2]	-0.125721	0.0612602	0.0401464	0.479901	Clostridium_phoceensis	0.0741479	0.0228286	0.00121179	0.00232055	Only Intestinimonas_massiliensis
K00609	Amino acid metabolism	Alanine, aspartate and glutamate metabolism [PATH:ko00250]	pyrB, PYR2; aspartate carbamoyltransferase catalytic subunit [EC:2.1.3.2]	-0.125721	0.0612602	0.0401464	0.479901	Intestinimonas_massiliensis	0.127457	0.0221338	1.22067e-08	5.29966e-08	Only Intestinimonas_massiliensis
K02795	Carbohydrate metabolism	Amino sugar and nucleotide sugar metabolism [PATH:ko00520]	manY; mannose PTS system EIIC component	0.115356	0.042479	0.00661537	0.479901	Clostridium_phoceensis	-0.138993	0.0322762	1.8713e-05	4.73702e-05	Only Intestinimonas_massiliensis
K02795	Carbohydrate metabolism	Amino sugar and nucleotide sugar metabolism [PATH:ko00520]	manY; mannose PTS system EIIC component	0.115356	0.042479	0.00661537	0.479901	Intestinimonas_massiliensis	-0.0976812	0.0319224	0.00228948	0.00427863	Only Intestinimonas_massiliensis
K02796	Carbohydrate metabolism	Amino sugar and nucleotide sugar metabolism [PATH:ko00520]	manZ; mannose PTS system EIID component	0.0847395	0.0403065	0.0355202	0.479901	Clostridium_phoceensis	-0.142353	0.0325897	1.42294e-05	3.71542e-05	Only Intestinimonas_massiliensis
K02796	Carbohydrate metabolism	Amino sugar and nucleotide sugar metabolism [PATH:ko00520]	manZ; mannose PTS system EIID component	0.0847395	0.0403065	0.0355202	0.479901	Intestinimonas_massiliensis	-0.0834466	0.0322983	0.00995759	0.0170582	Only Intestinimonas_massiliensis
K18123	Amino acid metabolism	Arginine and proline metabolism [PATH:ko00330]	HOGA1; 4-hydroxy-2-oxoglutarate aldolase [EC:4.1.3.16]	-0.110029	0.0466204	0.0182698	0.479901	Clostridium_phoceensis	0.113025	0.0297192	0.000154062	0.000321891	Only Intestinimonas_massiliensis
K18123	Amino acid metabolism	Arginine and proline metabolism [PATH:ko00330]	HOGA1; 4-hydroxy-2-oxoglutarate aldolase [EC:4.1.3.16]	-0.110029	0.0466204	0.0182698	0.479901	Intestinimonas_massiliensis	0.366393	0.0264153	2.91408e-39	1.62288e-36	Only Intestinimonas_massiliensis
K01480	Amino acid metabolism	Arginine and proline metabolism [PATH:ko00330]	speB; agmatinase [EC:3.5.3.11]	-0.133271	0.0587895	0.0233949	0.479901	Intestinimonas_massiliensis	0.151019	0.022744	5.87801e-11	3.89705e-10	Intestinimonas_massiliensis|Clostridium_phoceensis
K01480	Amino acid metabolism	Arginine and proline metabolism [PATH:ko00330]	speB; agmatinase [EC:3.5.3.11]	-0.133271	0.0587895	0.0233949	0.479901	Clostridium_phoceensis	0.154731	0.0231196	4.186e-11	2.88777e-10	Intestinimonas_massiliensis|Clostridium_phoceensis
K00133	Amino acid metabolism	Cysteine and methionine metabolism [PATH:ko00270]	asd; aspartate-semialdehyde dehydrogenase [EC:1.2.1.11]	-0.203924	0.0788003	0.00965746	0.479901	Clostridium_phoceensis	0.104975	0.0170328	1.14307e-09	5.78716e-09	Intestinimonas_massiliensis|Acidaminococcus_fermentans|Clostridium_phoceensis
K00133	Amino acid metabolism	Cysteine and methionine metabolism [PATH:ko00270]	asd; aspartate-semialdehyde dehydrogenase [EC:1.2.1.11]	-0.203924	0.0788003	0.00965746	0.479901	Intestinimonas_massiliensis	0.119422	0.0166104	1.52334e-12	1.6513e-11	Intestinimonas_massiliensis|Acidaminococcus_fermentans|Clostridium_phoceensis
K06001	Amino acid metabolism	Glycine, serine and threonine metabolism [PATH:ko00260]	trpB; tryptophan synthase beta chain [EC:4.2.1.20]	-0.107203	0.0534054	0.0447127	0.479901	Clostridium_phoceensis	0.152321	0.0256799	4.50917e-09	2.09743e-08	Intestinimonas_massiliensis|Clostridium_phoceensis
K06001	Amino acid metabolism	Glycine, serine and threonine metabolism [PATH:ko00260]	trpB; tryptophan synthase beta chain [EC:4.2.1.20]	-0.107203	0.0534054	0.0447127	0.479901	Intestinimonas_massiliensis	0.180454	0.0249935	1.2358e-12	1.384e-11	Intestinimonas_massiliensis|Clostridium_phoceensis
K00133	Amino acid metabolism	Glycine, serine and threonine metabolism [PATH:ko00260]	asd; aspartate-semialdehyde dehydrogenase [EC:1.2.1.11]	-0.203924	0.0788003	0.00965746	0.479901	Clostridium_phoceensis	0.104975	0.0170328	1.14307e-09	5.78716e-09	Intestinimonas_massiliensis|Acidaminococcus_fermentans|Clostridium_phoceensis
K00133	Amino acid metabolism	Glycine, serine and threonine metabolism [PATH:ko00260]	asd; aspartate-semialdehyde dehydrogenase [EC:1.2.1.11]	-0.203924	0.0788003	0.00965746	0.479901	Intestinimonas_massiliensis	0.119422	0.0166104	1.52334e-12	1.6513e-11	Intestinimonas_massiliensis|Acidaminococcus_fermentans|Clostridium_phoceensis
K00133	Amino acid metabolism	Lysine biosynthesis [PATH:ko00300]	asd; aspartate-semialdehyde dehydrogenase [EC:1.2.1.11]	-0.203924	0.0788003	0.00965746	0.479901	Clostridium_phoceensis	0.104975	0.0170328	1.14307e-09	5.78716e-09	Intestinimonas_massiliensis|Acidaminococcus_fermentans|Clostridium_phoceensis
K00133	Amino acid metabolism	Lysine biosynthesis [PATH:ko00300]	asd; aspartate-semialdehyde dehydrogenase [EC:1.2.1.11]	-0.203924	0.0788003	0.00965746	0.479901	Intestinimonas_massiliensis	0.119422	0.0166104	1.52334e-12	1.6513e-11	Intestinimonas_massiliensis|Acidaminococcus_fermentans|Clostridium_phoceensis
K18013	Amino acid metabolism	Lysine degradation [PATH:ko00310]	kce; 3-keto-5-aminohexanoate cleavage enzyme [EC:2.3.1.247]	-0.122425	0.0573435	0.032766	0.479901	Clostridium_phoceensis	0.138944	0.0241439	1.24633e-08	5.40722e-08	Only Intestinimonas_massiliensis
K18013	Amino acid metabolism	Lysine degradation [PATH:ko00310]	kce; 3-keto-5-aminohexanoate cleavage enzyme [EC:2.3.1.247]	-0.122425	0.0573435	0.032766	0.479901	Intestinimonas_massiliensis	0.195699	0.0232055	1.61905e-16	4.52231e-15	Only Intestinimonas_massiliensis
K03825	Amino acid metabolism	Phenylalanine metabolism [PATH:ko00360]	aaaT; L-phenylalanine/L-methionine N-acetyltransferase [EC:2.3.1.53 2.3.1.-]	-0.103045	0.0467268	0.0274349	0.479901	Intestinimonas_massiliensis	0.302475	0.0275185	3.14065e-26	2.91509e-24	Only Intestinimonas_massiliensis
K06001	Amino acid metabolism	Phenylalanine, tyrosine and tryptophan biosynthesis [PATH:ko00400]	trpB; tryptophan synthase beta chain [EC:4.2.1.20]	-0.107203	0.0534054	0.0447127	0.479901	Clostridium_phoceensis	0.152321	0.0256799	4.50917e-09	2.09743e-08	Intestinimonas_massiliensis|Clostridium_phoceensis
K06001	Amino acid metabolism	Phenylalanine, tyrosine and tryptophan biosynthesis [PATH:ko00400]	trpB; tryptophan synthase beta chain [EC:4.2.1.20]	-0.107203	0.0534054	0.0447127	0.479901	Intestinimonas_massiliensis	0.180454	0.0249935	1.2358e-12	1.384e-11	Intestinimonas_massiliensis|Clostridium_phoceensis
K02510	Amino acid metabolism	Tyrosine metabolism [PATH:ko00350]	hpaI, hpcH; 4-hydroxy-2-oxoheptanedioate aldolase [EC:4.1.2.52]	-0.107041	0.0461703	0.0204283	0.479901	Clostridium_phoceensis	0.0969738	0.0303697	0.00146396	0.00278862	Only Intestinimonas_massiliensis
K02510	Amino acid metabolism	Tyrosine metabolism [PATH:ko00350]	hpaI, hpcH; 4-hydroxy-2-oxoheptanedioate aldolase [EC:4.1.2.52]	-0.107041	0.0461703	0.0204283	0.479901	Intestinimonas_massiliensis	0.33964	0.0274881	3.70931e-32	6.31202e-30	Only Intestinimonas_massiliensis
K01640	Amino acid metabolism	Valine, leucine and isoleucine degradation [PATH:ko00280]	HMGCL, hmgL; hydroxymethylglutaryl-CoA lyase [EC:4.1.3.4]	-0.100647	0.0509834	0.0483682	0.479901	Intestinimonas_massiliensis	0.278313	0.0252169	2.03751e-26	1.92028e-24	Only Intestinimonas_massiliensis
K00133	Biosynthesis of other secondary metabolites	Monobactam biosynthesis [PATH:ko00261]	asd; aspartate-semialdehyde dehydrogenase [EC:1.2.1.11]	-0.203924	0.0788003	0.00965746	0.479901	Clostridium_phoceensis	0.104975	0.0170328	1.14307e-09	5.78716e-09	Intestinimonas_massiliensis|Acidaminococcus_fermentans|Clostridium_phoceensis
K00133	Biosynthesis of other secondary metabolites	Monobactam biosynthesis [PATH:ko00261]	asd; aspartate-semialdehyde dehydrogenase [EC:1.2.1.11]	-0.203924	0.0788003	0.00965746	0.479901	Intestinimonas_massiliensis	0.119422	0.0166104	1.52334e-12	1.6513e-11	Intestinimonas_massiliensis|Acidaminococcus_fermentans|Clostridium_phoceensis
K00844	Biosynthesis of other secondary metabolites	Neomycin, kanamycin and gentamicin biosynthesis [PATH:ko00524]	HK; hexokinase [EC:2.7.1.1]	-0.117408	0.0469575	0.0124082	0.479901	Clostridium_phoceensis	0.110002	0.0297093	0.000228412	0.000468446	Only Intestinimonas_massiliensis
K00844	Biosynthesis of other secondary metabolites	Neomycin, kanamycin and gentamicin biosynthesis [PATH:ko00524]	HK; hexokinase [EC:2.7.1.1]	-0.117408	0.0469575	0.0124082	0.479901	Intestinimonas_massiliensis	0.369649	0.0263304	4.40013e-40	4.49253e-37	Only Intestinimonas_massiliensis
K00844	Biosynthesis of other secondary metabolites	Streptomycin biosynthesis [PATH:ko00521]	HK; hexokinase [EC:2.7.1.1]	-0.117408	0.0469575	0.0124082	0.479901	Clostridium_phoceensis	0.110002	0.0297093	0.000228412	0.000468446	Only Intestinimonas_massiliensis
K00844	Biosynthesis of other secondary metabolites	Streptomycin biosynthesis [PATH:ko00521]	HK; hexokinase [EC:2.7.1.1]	-0.117408	0.0469575	0.0124082	0.479901	Intestinimonas_massiliensis	0.369649	0.0263304	4.40013e-40	4.49253e-37	Only Intestinimonas_massiliensis
K01739	Amino acid metabolism	Cysteine and methionine metabolism [PATH:ko00270]	metB; cystathionine gamma-synthase [EC:2.5.1.48]	0.0938566	0.0341395	0.00597394	0.479901	Intestinimonas_massiliensis	-0.251164	0.0379556	6.79706e-11	4.45335e-10	Intestinimonas_massiliensis|Acidaminococcus_fermentans|Clostridium_phoceensis
K01739	Amino acid metabolism	Cysteine and methionine metabolism [PATH:ko00270]	metB; cystathionine gamma-synthase [EC:2.5.1.48]	0.0938566	0.0341395	0.00597394	0.479901	Clostridium_phoceensis	-0.185384	0.0391082	2.53663e-06	7.8166e-06	Intestinimonas_massiliensis|Acidaminococcus_fermentans|Clostridium_phoceensis
K01739	Amino acid metabolism	Cysteine and methionine metabolism [PATH:ko00270]	metB; cystathionine gamma-synthase [EC:2.5.1.48]	0.0938566	0.0341395	0.00597394	0.479901	Acidaminococcus_fermentans	0.0902904	0.0172437	2.11065e-07	7.82206e-07	Intestinimonas_massiliensis|Acidaminococcus_fermentans|Clostridium_phoceensis
K00549	Amino acid metabolism	Cysteine and methionine metabolism [PATH:ko00270]	metE; 5-methyltetrahydropteroyltriglutamate--homocysteine methyltransferase [EC:2.1.1.14]	0.0624311	0.0293871	0.0336336	0.479901	Intestinimonas_massiliensis	-0.236411	0.0452072	2.1851e-07	8.07839e-07	Intestinimonas_massiliensis|Acidaminococcus_fermentans|Clostridium_phoceensis
K00549	Amino acid metabolism	Cysteine and methionine metabolism [PATH:ko00270]	metE; 5-methyltetrahydropteroyltriglutamate--homocysteine methyltransferase [EC:2.1.1.14]	0.0624311	0.0293871	0.0336336	0.479901	Clostridium_phoceensis	-0.198429	0.0462296	1.99133e-05	5.00364e-05	Intestinimonas_massiliensis|Acidaminococcus_fermentans|Clostridium_phoceensis
K00549	Amino acid metabolism	Cysteine and methionine metabolism [PATH:ko00270]	metE; 5-methyltetrahydropteroyltriglutamate--homocysteine methyltransferase [EC:2.1.1.14]	0.0624311	0.0293871	0.0336336	0.479901	Acidaminococcus_fermentans	0.090782	0.0204295	1.01238e-05	2.7662e-05	Intestinimonas_massiliensis|Acidaminococcus_fermentans|Clostridium_phoceensis
K00133	Amino acid metabolism	Cysteine and methionine metabolism [PATH:ko00270]	asd; aspartate-semialdehyde dehydrogenase [EC:1.2.1.11]	-0.203924	0.0788003	0.00965746	0.479901	Acidaminococcus_fermentans	-0.0201733	0.00768063	0.00879578	0.0151357	Intestinimonas_massiliensis|Acidaminococcus_fermentans|Clostridium_phoceensis
K09001	Carbohydrate metabolism	Amino sugar and nucleotide sugar metabolism [PATH:ko00520]	anmK; anhydro-N-acetylmuramic acid kinase [EC:2.7.1.170]	-0.0956814	0.0470038	0.0417895	0.479901	Intestinimonas_massiliensis	0.295542	0.0272527	1.28051e-25	1.07458e-23	Only Intestinimonas_massiliensis
K00844	Carbohydrate metabolism	Amino sugar and nucleotide sugar metabolism [PATH:ko00520]	HK; hexokinase [EC:2.7.1.1]	-0.117408	0.0469575	0.0124082	0.479901	Clostridium_phoceensis	0.110002	0.0297093	0.000228412	0.000468446	Only Intestinimonas_massiliensis
K00844	Carbohydrate metabolism	Amino sugar and nucleotide sugar metabolism [PATH:ko00520]	HK; hexokinase [EC:2.7.1.1]	-0.117408	0.0469575	0.0124082	0.479901	Intestinimonas_massiliensis	0.369649	0.0263304	4.40013e-40	4.49253e-37	Only Intestinimonas_massiliensis
K01640	Carbohydrate metabolism	Butanoate metabolism [PATH:ko00650]	HMGCL, hmgL; hydroxymethylglutaryl-CoA lyase [EC:4.1.3.4]	-0.100647	0.0509834	0.0483682	0.479901	Intestinimonas_massiliensis	0.278313	0.0252169	2.03751e-26	1.92028e-24	Only Intestinimonas_massiliensis
K17865	Carbohydrate metabolism	Butanoate metabolism [PATH:ko00650]	croR; 3-hydroxybutyryl-CoA dehydratase [EC:4.2.1.55]	-0.110063	0.0467818	0.0186379	0.479901	Clostridium_phoceensis	0.10977	0.0296226	0.000225769	0.000463181	Only Intestinimonas_massiliensis
K17865	Carbohydrate metabolism	Butanoate metabolism [PATH:ko00650]	croR; 3-hydroxybutyryl-CoA dehydratase [EC:4.2.1.55]	-0.110063	0.0467818	0.0186379	0.479901	Intestinimonas_massiliensis	0.362023	0.0263705	1.42143e-38	5.80512e-36	Only Intestinimonas_massiliensis
K00239	Carbohydrate metabolism	Butanoate metabolism [PATH:ko00650]	sdhA, frdA; succinate dehydrogenase flavoprotein subunit [EC:1.3.5.1]	-0.118324	0.0591177	0.0453393	0.479901	Intestinimonas_massiliensis	0.113674	0.0235012	1.5888e-06	5.0873e-06	Intestinimonas_massiliensis|Clostridium_phoceensis
K02795	Carbohydrate metabolism	Fructose and mannose metabolism [PATH:ko00051]	manY; mannose PTS system EIIC component	0.115356	0.042479	0.00661537	0.479901	Clostridium_phoceensis	-0.138993	0.0322762	1.8713e-05	4.73702e-05	Only Intestinimonas_massiliensis
K02795	Carbohydrate metabolism	Fructose and mannose metabolism [PATH:ko00051]	manY; mannose PTS system EIIC component	0.115356	0.042479	0.00661537	0.479901	Intestinimonas_massiliensis	-0.0976812	0.0319224	0.00228948	0.00427863	Only Intestinimonas_massiliensis
K02796	Carbohydrate metabolism	Fructose and mannose metabolism [PATH:ko00051]	manZ; mannose PTS system EIID component	0.0847395	0.0403065	0.0355202	0.479901	Clostridium_phoceensis	-0.142353	0.0325897	1.42294e-05	3.71542e-05	Only Intestinimonas_massiliensis
K02796	Carbohydrate metabolism	Fructose and mannose metabolism [PATH:ko00051]	manZ; mannose PTS system EIID component	0.0847395	0.0403065	0.0355202	0.479901	Intestinimonas_massiliensis	-0.0834466	0.0322983	0.00995759	0.0170582	Only Intestinimonas_massiliensis
K00239	Carbohydrate metabolism	Butanoate metabolism [PATH:ko00650]	sdhA, frdA; succinate dehydrogenase flavoprotein subunit [EC:1.3.5.1]	-0.118324	0.0591177	0.0453393	0.479901	Clostridium_phoceensis	0.145556	0.0236887	1.27795e-09	6.40126e-09	Intestinimonas_massiliensis|Clostridium_phoceensis
K00239	Carbohydrate metabolism	Citrate cycle (TCA cycle) [PATH:ko00020]	sdhA, frdA; succinate dehydrogenase flavoprotein subunit [EC:1.3.5.1]	-0.118324	0.0591177	0.0453393	0.479901	Intestinimonas_massiliensis	0.113674	0.0235012	1.5888e-06	5.0873e-06	Intestinimonas_massiliensis|Clostridium_phoceensis
K00239	Carbohydrate metabolism	Citrate cycle (TCA cycle) [PATH:ko00020]	sdhA, frdA; succinate dehydrogenase flavoprotein subunit [EC:1.3.5.1]	-0.118324	0.0591177	0.0453393	0.479901	Clostridium_phoceensis	0.145556	0.0236887	1.27795e-09	6.40126e-09	Intestinimonas_massiliensis|Clostridium_phoceensis
K00844	Carbohydrate metabolism	Fructose and mannose metabolism [PATH:ko00051]	HK; hexokinase [EC:2.7.1.1]	-0.117408	0.0469575	0.0124082	0.479901	Clostridium_phoceensis	0.110002	0.0297093	0.000228412	0.000468446	Only Intestinimonas_massiliensis
K00844	Carbohydrate metabolism	Fructose and mannose metabolism [PATH:ko00051]	HK; hexokinase [EC:2.7.1.1]	-0.117408	0.0469575	0.0124082	0.479901	Intestinimonas_massiliensis	0.369649	0.0263304	4.40013e-40	4.49253e-37	Only Intestinimonas_massiliensis
K16371	Carbohydrate metabolism	Galactose metabolism [PATH:ko00052]	gatZ-kbaZ; D-tagatose-1,6-bisphosphate aldolase subunit GatZ/KbaZ	-0.10042	0.0467276	0.0316313	0.479901	Clostridium_phoceensis	0.0641499	0.0299995	0.0327972	0.0512409	Only Intestinimonas_massiliensis
K19002	Lipid metabolism	Glycerolipid metabolism [PATH:ko00561]	mgs, bgsB; 1,2-diacylglycerol 3-alpha-glucosyltransferase [EC:2.4.1.337]	0.0753494	0.0345528	0.0292054	0.479901	Intestinimonas_massiliensis	-0.212999	0.0388611	5.71155e-08	2.26027e-07	Intestinimonas_massiliensis|Clostridium_phoceensis
K19002	Lipid metabolism	Glycerolipid metabolism [PATH:ko00561]	mgs, bgsB; 1,2-diacylglycerol 3-alpha-glucosyltransferase [EC:2.4.1.337]	0.0753494	0.0345528	0.0292054	0.479901	Clostridium_phoceensis	-0.187998	0.039707	2.60625e-06	8.015e-06	Intestinimonas_massiliensis|Clostridium_phoceensis
K16371	Carbohydrate metabolism	Galactose metabolism [PATH:ko00052]	gatZ-kbaZ; D-tagatose-1,6-bisphosphate aldolase subunit GatZ/KbaZ	-0.10042	0.0467276	0.0316313	0.479901	Intestinimonas_massiliensis	0.312416	0.0273896	5.57372e-28	6.44238e-26	Only Intestinimonas_massiliensis
K00844	Carbohydrate metabolism	Galactose metabolism [PATH:ko00052]	HK; hexokinase [EC:2.7.1.1]	-0.117408	0.0469575	0.0124082	0.479901	Clostridium_phoceensis	0.110002	0.0297093	0.000228412	0.000468446	Only Intestinimonas_massiliensis
K00133	Amino acid metabolism	Glycine, serine and threonine metabolism [PATH:ko00260]	asd; aspartate-semialdehyde dehydrogenase [EC:1.2.1.11]	-0.203924	0.0788003	0.00965746	0.479901	Acidaminococcus_fermentans	-0.0201733	0.00768063	0.00879578	0.0151357	Intestinimonas_massiliensis|Acidaminococcus_fermentans|Clostridium_phoceensis
K00844	Carbohydrate metabolism	Galactose metabolism [PATH:ko00052]	HK; hexokinase [EC:2.7.1.1]	-0.117408	0.0469575	0.0124082	0.479901	Intestinimonas_massiliensis	0.369649	0.0263304	4.40013e-40	4.49253e-37	Only Intestinimonas_massiliensis
K00844	Carbohydrate metabolism	Glycolysis / Gluconeogenesis [PATH:ko00010]	HK; hexokinase [EC:2.7.1.1]	-0.117408	0.0469575	0.0124082	0.479901	Clostridium_phoceensis	0.110002	0.0297093	0.000228412	0.000468446	Only Intestinimonas_massiliensis
K01222	Carbohydrate metabolism	Glycolysis / Gluconeogenesis [PATH:ko00010]	E3.2.1.86A, celF; 6-phospho-beta-glucosidase [EC:3.2.1.86]	0.0834609	0.0390553	0.0325983	0.479901	Acidaminococcus_fermentans	0.0353192	0.0157862	0.0255453	0.0408086	Only Acidaminococcus_fermentans
K00844	Carbohydrate metabolism	Glycolysis / Gluconeogenesis [PATH:ko00010]	HK; hexokinase [EC:2.7.1.1]	-0.117408	0.0469575	0.0124082	0.479901	Intestinimonas_massiliensis	0.369649	0.0263304	4.40013e-40	4.49253e-37	Only Intestinimonas_massiliensis
K18123	Carbohydrate metabolism	Glyoxylate and dicarboxylate metabolism [PATH:ko00630]	HOGA1; 4-hydroxy-2-oxoglutarate aldolase [EC:4.1.3.16]	-0.110029	0.0466204	0.0182698	0.479901	Clostridium_phoceensis	0.113025	0.0297192	0.000154062	0.000321891	Only Intestinimonas_massiliensis
K18123	Carbohydrate metabolism	Glyoxylate and dicarboxylate metabolism [PATH:ko00630]	HOGA1; 4-hydroxy-2-oxoglutarate aldolase [EC:4.1.3.16]	-0.110029	0.0466204	0.0182698	0.479901	Intestinimonas_massiliensis	0.366393	0.0264153	2.91408e-39	1.62288e-36	Only Intestinimonas_massiliensis
K17865	Carbohydrate metabolism	Glyoxylate and dicarboxylate metabolism [PATH:ko00630]	croR; 3-hydroxybutyryl-CoA dehydratase [EC:4.2.1.55]	-0.110063	0.0467818	0.0186379	0.479901	Clostridium_phoceensis	0.10977	0.0296226	0.000225769	0.000463181	Only Intestinimonas_massiliensis
K17865	Carbohydrate metabolism	Glyoxylate and dicarboxylate metabolism [PATH:ko00630]	croR; 3-hydroxybutyryl-CoA dehydratase [EC:4.2.1.55]	-0.110063	0.0467818	0.0186379	0.479901	Intestinimonas_massiliensis	0.362023	0.0263705	1.42143e-38	5.80512e-36	Only Intestinimonas_massiliensis
K13919	Carbohydrate metabolism	Propanoate metabolism [PATH:ko00640]	pduD; propanediol dehydratase medium subunit [EC:4.2.1.28]	-0.108642	0.0484622	0.0249753	0.479901	Clostridium_phoceensis	0.0813265	0.0291322	0.00537243	0.0095451	Only Intestinimonas_massiliensis
K13919	Carbohydrate metabolism	Propanoate metabolism [PATH:ko00640]	pduD; propanediol dehydratase medium subunit [EC:4.2.1.28]	-0.108642	0.0484622	0.0249753	0.479901	Intestinimonas_massiliensis	0.303414	0.0266609	7.19162e-28	8.1585e-26	Only Intestinimonas_massiliensis
K01961	Carbohydrate metabolism	Propanoate metabolism [PATH:ko00640]	accC; acetyl-CoA carboxylase, biotin carboxylase subunit [EC:6.4.1.2 6.3.4.14]	-0.125779	0.062876	0.0454534	0.479901	Clostridium_phoceensis	0.0887813	0.0225267	8.83674e-05	0.00019359	Only Intestinimonas_massiliensis
K00133	Amino acid metabolism	Lysine biosynthesis [PATH:ko00300]	asd; aspartate-semialdehyde dehydrogenase [EC:1.2.1.11]	-0.203924	0.0788003	0.00965746	0.479901	Acidaminococcus_fermentans	-0.0201733	0.00768063	0.00879578	0.0151357	Intestinimonas_massiliensis|Acidaminococcus_fermentans|Clostridium_phoceensis
K01961	Carbohydrate metabolism	Propanoate metabolism [PATH:ko00640]	accC; acetyl-CoA carboxylase, biotin carboxylase subunit [EC:6.4.1.2 6.3.4.14]	-0.125779	0.062876	0.0454534	0.479901	Intestinimonas_massiliensis	0.101542	0.0220733	4.92335e-06	1.43758e-05	Only Intestinimonas_massiliensis
K13920	Carbohydrate metabolism	Propanoate metabolism [PATH:ko00640]	pduE; propanediol dehydratase small subunit [EC:4.2.1.28]	-0.126272	0.0478234	0.00828117	0.479901	Clostridium_phoceensis	0.0838884	0.0295624	0.00466238	0.00837097	Only Intestinimonas_massiliensis
K13920	Carbohydrate metabolism	Propanoate metabolism [PATH:ko00640]	pduE; propanediol dehydratase small subunit [EC:4.2.1.28]	-0.126272	0.0478234	0.00828117	0.479901	Intestinimonas_massiliensis	0.331462	0.0267005	2.02345e-32	3.64578e-30	Only Intestinimonas_massiliensis
K01026	Carbohydrate metabolism	Propanoate metabolism [PATH:ko00640]	pct; propionate CoA-transferase [EC:2.8.3.1]	-0.131524	0.0512387	0.0102616	0.479901	Clostridium_phoceensis	0.0830975	0.027277	0.00239381	0.00446407	Only Intestinimonas_massiliensis
K00133	Biosynthesis of other secondary metabolites	Monobactam biosynthesis [PATH:ko00261]	asd; aspartate-semialdehyde dehydrogenase [EC:1.2.1.11]	-0.203924	0.0788003	0.00965746	0.479901	Acidaminococcus_fermentans	-0.0201733	0.00768063	0.00879578	0.0151357	Intestinimonas_massiliensis|Acidaminococcus_fermentans|Clostridium_phoceensis
K01026	Carbohydrate metabolism	Propanoate metabolism [PATH:ko00640]	pct; propionate CoA-transferase [EC:2.8.3.1]	-0.131524	0.0512387	0.0102616	0.479901	Intestinimonas_massiliensis	0.310247	0.0245887	2.39681e-33	5.06304e-31	Only Intestinimonas_massiliensis
K01961	Carbohydrate metabolism	Pyruvate metabolism [PATH:ko00620]	accC; acetyl-CoA carboxylase, biotin carboxylase subunit [EC:6.4.1.2 6.3.4.14]	-0.125779	0.062876	0.0454534	0.479901	Clostridium_phoceensis	0.0887813	0.0225267	8.83674e-05	0.00019359	Only Intestinimonas_massiliensis
K01961	Carbohydrate metabolism	Pyruvate metabolism [PATH:ko00620]	accC; acetyl-CoA carboxylase, biotin carboxylase subunit [EC:6.4.1.2 6.3.4.14]	-0.125779	0.062876	0.0454534	0.479901	Intestinimonas_massiliensis	0.101542	0.0220733	4.92335e-06	1.43758e-05	Only Intestinimonas_massiliensis
K01759	Carbohydrate metabolism	Pyruvate metabolism [PATH:ko00620]	GLO1, gloA; lactoylglutathione lyase [EC:4.4.1.5]	-0.130527	0.0651034	0.0449717	0.479901	Intestinimonas_massiliensis	0.105621	0.0211115	6.97741e-07	2.37993e-06	Intestinimonas_massiliensis|Clostridium_phoceensis
K12410	Metabolism of cofactors and vitamins	Nicotinate and nicotinamide metabolism [PATH:ko00760]	npdA; NAD-dependent deacetylase [EC:2.3.1.286]	-0.155517	0.0758031	0.0402095	0.479901	Acidaminococcus_fermentans	-0.0228692	0.00817331	0.00526821	0.0093817	Intestinimonas_massiliensis|Acidaminococcus_fermentans|Clostridium_phoceensis
K01759	Carbohydrate metabolism	Pyruvate metabolism [PATH:ko00620]	GLO1, gloA; lactoylglutathione lyase [EC:4.4.1.5]	-0.130527	0.0651034	0.0449717	0.479901	Clostridium_phoceensis	0.138082	0.0212433	1.43189e-10	8.78052e-10	Intestinimonas_massiliensis|Clostridium_phoceensis
K01026	Carbohydrate metabolism	Pyruvate metabolism [PATH:ko00620]	pct; propionate CoA-transferase [EC:2.8.3.1]	-0.131524	0.0512387	0.0102616	0.479901	Clostridium_phoceensis	0.0830975	0.027277	0.00239381	0.00446407	Only Intestinimonas_massiliensis
K01026	Carbohydrate metabolism	Pyruvate metabolism [PATH:ko00620]	pct; propionate CoA-transferase [EC:2.8.3.1]	-0.131524	0.0512387	0.0102616	0.479901	Intestinimonas_massiliensis	0.310247	0.0245887	2.39681e-33	5.06304e-31	Only Intestinimonas_massiliensis
K00844	Carbohydrate metabolism	Starch and sucrose metabolism [PATH:ko00500]	HK; hexokinase [EC:2.7.1.1]	-0.117408	0.0469575	0.0124082	0.479901	Clostridium_phoceensis	0.110002	0.0297093	0.000228412	0.000468446	Only Intestinimonas_massiliensis
K00844	Carbohydrate metabolism	Starch and sucrose metabolism [PATH:ko00500]	HK; hexokinase [EC:2.7.1.1]	-0.117408	0.0469575	0.0124082	0.479901	Intestinimonas_massiliensis	0.369649	0.0263304	4.40013e-40	4.49253e-37	Only Intestinimonas_massiliensis
K00700	Carbohydrate metabolism	Starch and sucrose metabolism [PATH:ko00500]	GBE1, glgB; 1,4-alpha-glucan branching enzyme [EC:2.4.1.18]	-0.173996	0.068385	0.010948	0.479901	Clostridium_phoceensis	0.116801	0.020216	1.0944e-08	4.77514e-08	Intestinimonas_massiliensis|Acidaminococcus_fermentans|Clostridium_phoceensis
K00700	Carbohydrate metabolism	Starch and sucrose metabolism [PATH:ko00500]	GBE1, glgB; 1,4-alpha-glucan branching enzyme [EC:2.4.1.18]	-0.173996	0.068385	0.010948	0.479901	Intestinimonas_massiliensis	0.150856	0.0195682	3.85569e-14	6.98815e-13	Intestinimonas_massiliensis|Acidaminococcus_fermentans|Clostridium_phoceensis
K15986	Energy metabolism	Oxidative phosphorylation [PATH:ko00190]	ppaC; manganese-dependent inorganic pyrophosphatase [EC:3.6.1.1]	0.103558	0.0525032	0.0485621	0.479901	Intestinimonas_massiliensis	-0.18813	0.0248999	1.17052e-13	1.81534e-12	Intestinimonas_massiliensis|Clostridium_phoceensis
K15986	Energy metabolism	Oxidative phosphorylation [PATH:ko00190]	ppaC; manganese-dependent inorganic pyrophosphatase [EC:3.6.1.1]	0.103558	0.0525032	0.0485621	0.479901	Clostridium_phoceensis	-0.109017	0.0259401	2.9432e-05	7.07616e-05	Intestinimonas_massiliensis|Clostridium_phoceensis
K00239	Energy metabolism	Carbon fixation pathways in prokaryotes [PATH:ko00720]	sdhA, frdA; succinate dehydrogenase flavoprotein subunit [EC:1.3.5.1]	-0.118324	0.0591177	0.0453393	0.479901	Intestinimonas_massiliensis	0.113674	0.0235012	1.5888e-06	5.0873e-06	Intestinimonas_massiliensis|Clostridium_phoceensis
K00239	Energy metabolism	Carbon fixation pathways in prokaryotes [PATH:ko00720]	sdhA, frdA; succinate dehydrogenase flavoprotein subunit [EC:1.3.5.1]	-0.118324	0.0591177	0.0453393	0.479901	Clostridium_phoceensis	0.145556	0.0236887	1.27795e-09	6.40126e-09	Intestinimonas_massiliensis|Clostridium_phoceensis
K01961	Energy metabolism	Carbon fixation pathways in prokaryotes [PATH:ko00720]	accC; acetyl-CoA carboxylase, biotin carboxylase subunit [EC:6.4.1.2 6.3.4.14]	-0.125779	0.062876	0.0454534	0.479901	Clostridium_phoceensis	0.0887813	0.0225267	8.83674e-05	0.00019359	Only Intestinimonas_massiliensis
K01961	Energy metabolism	Carbon fixation pathways in prokaryotes [PATH:ko00720]	accC; acetyl-CoA carboxylase, biotin carboxylase subunit [EC:6.4.1.2 6.3.4.14]	-0.125779	0.062876	0.0454534	0.479901	Intestinimonas_massiliensis	0.101542	0.0220733	4.92335e-06	1.43758e-05	Only Intestinimonas_massiliensis
K02588	Energy metabolism	Nitrogen metabolism [PATH:ko00910]	nifH; nitrogenase iron protein NifH	-0.112737	0.0503244	0.0250781	0.479901	Intestinimonas_massiliensis	0.30611	0.0250618	1.60983e-31	2.52866e-29	Only Intestinimonas_massiliensis
K02591	Energy metabolism	Nitrogen metabolism [PATH:ko00910]	nifK; nitrogenase molybdenum-iron protein beta chain [EC:1.18.6.1]	-0.123375	0.0473162	0.00912165	0.479901	Clostridium_phoceensis	0.0861533	0.0297536	0.00389057	0.00709123	Only Intestinimonas_massiliensis
K02117	Energy metabolism	Oxidative phosphorylation [PATH:ko00190]	ATPVA, ntpA, atpA; V/A-type H+/Na+-transporting ATPase subunit A [EC:7.1.2.2 7.2.2.1]	-0.118714	0.0582049	0.0413911	0.479901	Acidaminococcus_fermentans	-0.0246039	0.0106662	0.0213321	0.0345349	Intestinimonas_massiliensis|Acidaminococcus_fermentans|Clostridium_phoceensis
K02591	Energy metabolism	Nitrogen metabolism [PATH:ko00910]	nifK; nitrogenase molybdenum-iron protein beta chain [EC:1.18.6.1]	-0.123375	0.0473162	0.00912165	0.479901	Intestinimonas_massiliensis	0.334241	0.0268698	1.55548e-32	2.88754e-30	Only Intestinimonas_massiliensis
K02123	Energy metabolism	Oxidative phosphorylation [PATH:ko00190]	ATPVI, ntpI, atpI; V/A-type H+/Na+-transporting ATPase subunit I	-0.113471	0.0541603	0.0361624	0.479901	Intestinimonas_massiliensis	0.181244	0.0240377	1.30746e-13	1.99738e-12	Only Intestinimonas_massiliensis
K02123	Energy metabolism	Oxidative phosphorylation [PATH:ko00190]	ATPVI, ntpI, atpI; V/A-type H+/Na+-transporting ATPase subunit I	-0.113471	0.0541603	0.0361624	0.479901	Clostridium_phoceensis	0.190832	0.0243809	1.626e-14	3.1926e-13	Only Intestinimonas_massiliensis
K02120	Energy metabolism	Oxidative phosphorylation [PATH:ko00190]	ATPVD, ntpD, atpD; V/A-type H+/Na+-transporting ATPase subunit D	-0.114233	0.0581723	0.0495639	0.479901	Clostridium_phoceensis	0.165976	0.0235289	3.83427e-12	3.51426e-11	Intestinimonas_massiliensis|Clostridium_phoceensis
K02120	Energy metabolism	Oxidative phosphorylation [PATH:ko00190]	ATPVD, ntpD, atpD; V/A-type H+/Na+-transporting ATPase subunit D	-0.114233	0.0581723	0.0495639	0.479901	Intestinimonas_massiliensis	0.180307	0.0229735	1.38883e-14	2.78039e-13	Intestinimonas_massiliensis|Clostridium_phoceensis
K00239	Energy metabolism	Oxidative phosphorylation [PATH:ko00190]	sdhA, frdA; succinate dehydrogenase flavoprotein subunit [EC:1.3.5.1]	-0.118324	0.0591177	0.0453393	0.479901	Intestinimonas_massiliensis	0.113674	0.0235012	1.5888e-06	5.0873e-06	Intestinimonas_massiliensis|Clostridium_phoceensis
K00239	Energy metabolism	Oxidative phosphorylation [PATH:ko00190]	sdhA, frdA; succinate dehydrogenase flavoprotein subunit [EC:1.3.5.1]	-0.118324	0.0591177	0.0453393	0.479901	Clostridium_phoceensis	0.145556	0.0236887	1.27795e-09	6.40126e-09	Intestinimonas_massiliensis|Clostridium_phoceensis
K19221	Metabolism of cofactors and vitamins	Porphyrin metabolism [PATH:ko00860]	cobA, btuR; cob(I)alamin adenosyltransferase [EC:2.5.1.17]	-0.135183	0.0651813	0.0380833	0.479901	Acidaminococcus_fermentans	-0.0292481	0.00954883	0.00226663	0.00423981	Intestinimonas_massiliensis|Acidaminococcus_fermentans|Clostridium_phoceensis
K02117	Energy metabolism	Oxidative phosphorylation [PATH:ko00190]	ATPVA, ntpA, atpA; V/A-type H+/Na+-transporting ATPase subunit A [EC:7.1.2.2 7.2.2.1]	-0.118714	0.0582049	0.0413911	0.479901	Intestinimonas_massiliensis	0.145763	0.0232159	5.66896e-10	3.06785e-09	Intestinimonas_massiliensis|Acidaminococcus_fermentans|Clostridium_phoceensis
K02117	Energy metabolism	Oxidative phosphorylation [PATH:ko00190]	ATPVA, ntpA, atpA; V/A-type H+/Na+-transporting ATPase subunit A [EC:7.1.2.2 7.2.2.1]	-0.118714	0.0582049	0.0413911	0.479901	Clostridium_phoceensis	0.170113	0.0234195	9.13635e-13	1.06002e-11	Intestinimonas_massiliensis|Acidaminococcus_fermentans|Clostridium_phoceensis
K19294	Glycan biosynthesis and metabolism	Exopolysaccharide biosynthesis [PATH:ko00543]	algI; alginate O-acetyltransferase complex protein AlgI	-0.117707	0.0443398	0.00793862	0.479901	Clostridium_phoceensis	0.0904341	0.0322857	0.00521967	0.00930878	Only Intestinimonas_massiliensis
K19294	Glycan biosynthesis and metabolism	Exopolysaccharide biosynthesis [PATH:ko00543]	algI; alginate O-acetyltransferase complex protein AlgI	-0.117707	0.0443398	0.00793862	0.479901	Intestinimonas_massiliensis	0.417118	0.0281956	7.84329e-44	1.6016e-40	Only Intestinimonas_massiliensis
K10804	Lipid metabolism	Biosynthesis of unsaturated fatty acids [PATH:ko01040]	tesA; acyl-CoA thioesterase I [EC:3.1.2.- 3.1.2.2 3.1.1.2 3.1.1.5]	-0.112391	0.0473748	0.0176736	0.479901	Clostridium_phoceensis	0.0839158	0.0296675	0.00479591	0.0085956	Only Intestinimonas_massiliensis
K10804	Lipid metabolism	Biosynthesis of unsaturated fatty acids [PATH:ko01040]	tesA; acyl-CoA thioesterase I [EC:3.1.2.- 3.1.2.2 3.1.1.2 3.1.1.5]	-0.112391	0.0473748	0.0176736	0.479901	Intestinimonas_massiliensis	0.329956	0.0268369	6.98896e-32	1.15715e-29	Only Intestinimonas_massiliensis
K01961	Lipid metabolism	Fatty acid biosynthesis [PATH:ko00061]	accC; acetyl-CoA carboxylase, biotin carboxylase subunit [EC:6.4.1.2 6.3.4.14]	-0.125779	0.062876	0.0454534	0.479901	Clostridium_phoceensis	0.0887813	0.0225267	8.83674e-05	0.00019359	Only Intestinimonas_massiliensis
K01961	Lipid metabolism	Fatty acid biosynthesis [PATH:ko00061]	accC; acetyl-CoA carboxylase, biotin carboxylase subunit [EC:6.4.1.2 6.3.4.14]	-0.125779	0.062876	0.0454534	0.479901	Intestinimonas_massiliensis	0.101542	0.0220733	4.92335e-06	1.43758e-05	Only Intestinimonas_massiliensis
K12410	Metabolism of cofactors and vitamins	Nicotinate and nicotinamide metabolism [PATH:ko00760]	npdA; NAD-dependent deacetylase [EC:2.3.1.286]	-0.155517	0.0758031	0.0402095	0.479901	Intestinimonas_massiliensis	0.11372	0.0178032	2.89408e-10	1.6523e-09	Intestinimonas_massiliensis|Acidaminococcus_fermentans|Clostridium_phoceensis
K12410	Metabolism of cofactors and vitamins	Nicotinate and nicotinamide metabolism [PATH:ko00760]	npdA; NAD-dependent deacetylase [EC:2.3.1.286]	-0.155517	0.0758031	0.0402095	0.479901	Clostridium_phoceensis	0.124848	0.0180264	9.0682e-12	7.66231e-11	Intestinimonas_massiliensis|Acidaminococcus_fermentans|Clostridium_phoceensis
K01464	Metabolism of cofactors and vitamins	Pantothenate and CoA biosynthesis [PATH:ko00770]	DPYS, dht, hydA; dihydropyrimidinase [EC:3.5.2.2]	-0.12163	0.0484951	0.0121388	0.479901	Intestinimonas_massiliensis	0.312943	0.0268374	4.46364e-29	6.0765e-27	Only Intestinimonas_massiliensis
K19221	Metabolism of cofactors and vitamins	Porphyrin metabolism [PATH:ko00860]	cobA, btuR; cob(I)alamin adenosyltransferase [EC:2.5.1.17]	-0.135183	0.0651813	0.0380833	0.479901	Intestinimonas_massiliensis	0.133848	0.0208128	2.2084e-10	1.29958e-09	Intestinimonas_massiliensis|Acidaminococcus_fermentans|Clostridium_phoceensis
K19221	Metabolism of cofactors and vitamins	Porphyrin metabolism [PATH:ko00860]	cobA, btuR; cob(I)alamin adenosyltransferase [EC:2.5.1.17]	-0.135183	0.0651813	0.0380833	0.479901	Clostridium_phoceensis	0.137245	0.0211562	1.55227e-10	9.45251e-10	Intestinimonas_massiliensis|Acidaminococcus_fermentans|Clostridium_phoceensis
K09769	Nucleotide metabolism	Purine metabolism [PATH:ko00230]	ymdB; 2',3'-cyclic-nucleotide 2'-phosphodiesterase [EC:3.1.4.16]	-0.118017	0.0444367	0.00791125	0.479901	Acidaminococcus_fermentans	0.0294548	0.0144027	0.0411805	0.0630837	Only Intestinimonas_massiliensis
K14654	Metabolism of cofactors and vitamins	Riboflavin metabolism [PATH:ko00740]	RIB7, arfC; 2,5-diamino-6-(ribosylamino)-4(3H)-pyrimidinone 5'-phosphate reductase [EC:1.1.1.302]	-0.10512	0.0457187	0.0214896	0.479901	Clostridium_phoceensis	0.104433	0.030648	0.000689203	0.00134546	Only Intestinimonas_massiliensis
K14654	Metabolism of cofactors and vitamins	Riboflavin metabolism [PATH:ko00740]	RIB7, arfC; 2,5-diamino-6-(ribosylamino)-4(3H)-pyrimidinone 5'-phosphate reductase [EC:1.1.1.302]	-0.10512	0.0457187	0.0214896	0.479901	Intestinimonas_massiliensis	0.389866	0.0269612	3.66898e-42	5.61904e-39	Only Intestinimonas_massiliensis
K01464	Metabolism of other amino acids	beta-Alanine metabolism [PATH:ko00410]	DPYS, dht, hydA; dihydropyrimidinase [EC:3.5.2.2]	-0.12163	0.0484951	0.0121388	0.479901	Intestinimonas_massiliensis	0.312943	0.0268374	4.46364e-29	6.0765e-27	Only Intestinimonas_massiliensis
K01874	Metabolism of other amino acids	Selenocompound metabolism [PATH:ko00450]	MARS, metG; methionyl-tRNA synthetase [EC:6.1.1.10]	-0.151685	0.0770333	0.0489442	0.479901	Clostridium_phoceensis	0.112865	0.0178584	4.3963e-10	2.43171e-09	Intestinimonas_massiliensis|Acidaminococcus_fermentans|Clostridium_phoceensis
K09769	Nucleotide metabolism	Pyrimidine metabolism [PATH:ko00240]	ymdB; 2',3'-cyclic-nucleotide 2'-phosphodiesterase [EC:3.1.4.16]	-0.118017	0.0444367	0.00791125	0.479901	Acidaminococcus_fermentans	0.0294548	0.0144027	0.0411805	0.0630837	Only Intestinimonas_massiliensis
K01874	Metabolism of other amino acids	Selenocompound metabolism [PATH:ko00450]	MARS, metG; methionyl-tRNA synthetase [EC:6.1.1.10]	-0.151685	0.0770333	0.0489442	0.479901	Intestinimonas_massiliensis	0.123818	0.0174505	2.89912e-12	2.775e-11	Intestinimonas_massiliensis|Acidaminococcus_fermentans|Clostridium_phoceensis
K14731	Metabolism of terpenoids and polyketides	Limonene degradation [PATH:ko00903]	mlhB, chnC; epsilon-lactone hydrolase [EC:3.1.1.83]	-0.110663	0.0466704	0.0177318	0.479901	Clostridium_phoceensis	0.111777	0.029718	0.000181721	0.000376157	Only Intestinimonas_massiliensis
K14731	Metabolism of terpenoids and polyketides	Limonene degradation [PATH:ko00903]	mlhB, chnC; epsilon-lactone hydrolase [EC:3.1.1.83]	-0.110663	0.0466704	0.0177318	0.479901	Intestinimonas_massiliensis	0.365094	0.0264304	5.51128e-39	2.41158e-36	Only Intestinimonas_massiliensis
K01640	Metabolism of terpenoids and polyketides	Pinene, camphor and geraniol degradation [PATH:ko00907]	HMGCL, hmgL; hydroxymethylglutaryl-CoA lyase [EC:4.1.3.4]	-0.100647	0.0509834	0.0483682	0.479901	Intestinimonas_massiliensis	0.278313	0.0252169	2.03751e-26	1.92028e-24	Only Intestinimonas_massiliensis
K01466	Nucleotide metabolism	Purine metabolism [PATH:ko00230]	allB; allantoinase [EC:3.5.2.5]	-0.105237	0.0511167	0.0395172	0.479901	Intestinimonas_massiliensis	0.27399	0.0251137	6.86575e-26	6.05253e-24	Only Intestinimonas_massiliensis
K16841	Nucleotide metabolism	Purine metabolism [PATH:ko00230]	hpxA; allantoin racemase [EC:5.1.99.3]	-0.106414	0.0510924	0.0372721	0.479901	Intestinimonas_massiliensis	0.256571	0.0255589	2.20198e-22	1.2263e-20	Only Intestinimonas_massiliensis
K08722	Nucleotide metabolism	Purine metabolism [PATH:ko00230]	yfbR; 5'-deoxynucleotidase [EC:3.1.3.89]	-0.112157	0.0514884	0.0293838	0.479901	Intestinimonas_massiliensis	0.239971	0.0249779	9.90873e-21	4.56398e-19	Only Intestinimonas_massiliensis
K09769	Nucleotide metabolism	Purine metabolism [PATH:ko00230]	ymdB; 2',3'-cyclic-nucleotide 2'-phosphodiesterase [EC:3.1.4.16]	-0.118017	0.0444367	0.00791125	0.479901	Clostridium_phoceensis	0.0943231	0.0324766	0.00378428	0.00690778	Only Intestinimonas_massiliensis
K09769	Nucleotide metabolism	Purine metabolism [PATH:ko00230]	ymdB; 2',3'-cyclic-nucleotide 2'-phosphodiesterase [EC:3.1.4.16]	-0.118017	0.0444367	0.00791125	0.479901	Intestinimonas_massiliensis	0.426394	0.0282455	2.30422e-45	7.05783e-42	Only Intestinimonas_massiliensis
K16329	Nucleotide metabolism	Pyrimidine metabolism [PATH:ko00240]	psuG; pseudouridylate synthase [EC:4.2.1.70]	-0.10018	0.0465692	0.0314604	0.479901	Intestinimonas_massiliensis	0.303626	0.0278755	8.13338e-26	7.01761e-24	Only Intestinimonas_massiliensis
K08722	Nucleotide metabolism	Pyrimidine metabolism [PATH:ko00240]	yfbR; 5'-deoxynucleotidase [EC:3.1.3.89]	-0.112157	0.0514884	0.0293838	0.479901	Intestinimonas_massiliensis	0.239971	0.0249779	9.90873e-21	4.56398e-19	Only Intestinimonas_massiliensis
K09769	Nucleotide metabolism	Pyrimidine metabolism [PATH:ko00240]	ymdB; 2',3'-cyclic-nucleotide 2'-phosphodiesterase [EC:3.1.4.16]	-0.118017	0.0444367	0.00791125	0.479901	Clostridium_phoceensis	0.0943231	0.0324766	0.00378428	0.00690778	Only Intestinimonas_massiliensis
K09769	Nucleotide metabolism	Pyrimidine metabolism [PATH:ko00240]	ymdB; 2',3'-cyclic-nucleotide 2'-phosphodiesterase [EC:3.1.4.16]	-0.118017	0.0444367	0.00791125	0.479901	Intestinimonas_massiliensis	0.426394	0.0282455	2.30422e-45	7.05783e-42	Only Intestinimonas_massiliensis
K01739	Metabolism of other amino acids	Selenocompound metabolism [PATH:ko00450]	metB; cystathionine gamma-synthase [EC:2.5.1.48]	0.0938566	0.0341395	0.00597394	0.479901	Intestinimonas_massiliensis	-0.251164	0.0379556	6.79706e-11	4.45335e-10	Intestinimonas_massiliensis|Acidaminococcus_fermentans|Clostridium_phoceensis
K01739	Metabolism of other amino acids	Selenocompound metabolism [PATH:ko00450]	metB; cystathionine gamma-synthase [EC:2.5.1.48]	0.0938566	0.0341395	0.00597394	0.479901	Clostridium_phoceensis	-0.185384	0.0391082	2.53663e-06	7.8166e-06	Intestinimonas_massiliensis|Acidaminococcus_fermentans|Clostridium_phoceensis
K01739	Metabolism of other amino acids	Selenocompound metabolism [PATH:ko00450]	metB; cystathionine gamma-synthase [EC:2.5.1.48]	0.0938566	0.0341395	0.00597394	0.479901	Acidaminococcus_fermentans	0.0902904	0.0172437	2.11065e-07	7.82206e-07	Intestinimonas_massiliensis|Acidaminococcus_fermentans|Clostridium_phoceensis
K00549	Metabolism of other amino acids	Selenocompound metabolism [PATH:ko00450]	metE; 5-methyltetrahydropteroyltriglutamate--homocysteine methyltransferase [EC:2.1.1.14]	0.0624311	0.0293871	0.0336336	0.479901	Intestinimonas_massiliensis	-0.236411	0.0452072	2.1851e-07	8.07839e-07	Intestinimonas_massiliensis|Acidaminococcus_fermentans|Clostridium_phoceensis
K00549	Metabolism of other amino acids	Selenocompound metabolism [PATH:ko00450]	metE; 5-methyltetrahydropteroyltriglutamate--homocysteine methyltransferase [EC:2.1.1.14]	0.0624311	0.0293871	0.0336336	0.479901	Clostridium_phoceensis	-0.198429	0.0462296	1.99133e-05	5.00364e-05	Intestinimonas_massiliensis|Acidaminococcus_fermentans|Clostridium_phoceensis
K00549	Metabolism of other amino acids	Selenocompound metabolism [PATH:ko00450]	metE; 5-methyltetrahydropteroyltriglutamate--homocysteine methyltransferase [EC:2.1.1.14]	0.0624311	0.0293871	0.0336336	0.479901	Acidaminococcus_fermentans	0.090782	0.0204295	1.01238e-05	2.7662e-05	Intestinimonas_massiliensis|Acidaminococcus_fermentans|Clostridium_phoceensis
K01874	Metabolism of other amino acids	Selenocompound metabolism [PATH:ko00450]	MARS, metG; methionyl-tRNA synthetase [EC:6.1.1.10]	-0.151685	0.0770333	0.0489442	0.479901	Acidaminococcus_fermentans	-0.0190263	0.00806943	0.0186283	0.0304962	Intestinimonas_massiliensis|Acidaminococcus_fermentans|Clostridium_phoceensis
K01464	Nucleotide metabolism	Pyrimidine metabolism [PATH:ko00240]	DPYS, dht, hydA; dihydropyrimidinase [EC:3.5.2.2]	-0.12163	0.0484951	0.0121388	0.479901	Intestinimonas_massiliensis	0.312943	0.0268374	4.46364e-29	6.0765e-27	Only Intestinimonas_massiliensis
K00609	Nucleotide metabolism	Pyrimidine metabolism [PATH:ko00240]	pyrB, PYR2; aspartate carbamoyltransferase catalytic subunit [EC:2.1.3.2]	-0.125721	0.0612602	0.0401464	0.479901	Clostridium_phoceensis	0.0741479	0.0228286	0.00121179	0.00232055	Only Intestinimonas_massiliensis
K01222	Carbohydrate metabolism	Starch and sucrose metabolism [PATH:ko00500]	E3.2.1.86A, celF; 6-phospho-beta-glucosidase [EC:3.2.1.86]	0.0834609	0.0390553	0.0325983	0.479901	Acidaminococcus_fermentans	0.0353192	0.0157862	0.0255453	0.0408086	Only Acidaminococcus_fermentans
K00609	Nucleotide metabolism	Pyrimidine metabolism [PATH:ko00240]	pyrB, PYR2; aspartate carbamoyltransferase catalytic subunit [EC:2.1.3.2]	-0.125721	0.0612602	0.0401464	0.479901	Intestinimonas_massiliensis	0.127457	0.0221338	1.22067e-08	5.29966e-08	Only Intestinimonas_massiliensis
K14731	Xenobiotics biodegradation and metabolism	Caprolactam degradation [PATH:ko00930]	mlhB, chnC; epsilon-lactone hydrolase [EC:3.1.1.83]	-0.110663	0.0466704	0.0177318	0.479901	Clostridium_phoceensis	0.111777	0.029718	0.000181721	0.000376157	Only Intestinimonas_massiliensis
K00700	Carbohydrate metabolism	Starch and sucrose metabolism [PATH:ko00500]	GBE1, glgB; 1,4-alpha-glucan branching enzyme [EC:2.4.1.18]	-0.173996	0.068385	0.010948	0.479901	Acidaminococcus_fermentans	-0.0241258	0.00908948	0.00811025	0.0140363	Intestinimonas_massiliensis|Acidaminococcus_fermentans|Clostridium_phoceensis
K14731	Xenobiotics biodegradation and metabolism	Caprolactam degradation [PATH:ko00930]	mlhB, chnC; epsilon-lactone hydrolase [EC:3.1.1.83]	-0.110663	0.0466704	0.0177318	0.479901	Intestinimonas_massiliensis	0.365094	0.0264304	5.51128e-39	2.41158e-36	Only Intestinimonas_massiliensis
K02588	Xenobiotics biodegradation and metabolism	Chloroalkane and chloroalkene degradation [PATH:ko00625]	nifH; nitrogenase iron protein NifH	-0.112737	0.0503244	0.0250781	0.479901	Intestinimonas_massiliensis	0.30611	0.0250618	1.60983e-31	2.52866e-29	Only Intestinimonas_massiliensis
K02591	Xenobiotics biodegradation and metabolism	Chloroalkane and chloroalkene degradation [PATH:ko00625]	nifK; nitrogenase molybdenum-iron protein beta chain [EC:1.18.6.1]	-0.123375	0.0473162	0.00912165	0.479901	Clostridium_phoceensis	0.0861533	0.0297536	0.00389057	0.00709123	Only Intestinimonas_massiliensis
K02591	Xenobiotics biodegradation and metabolism	Chloroalkane and chloroalkene degradation [PATH:ko00625]	nifK; nitrogenase molybdenum-iron protein beta chain [EC:1.18.6.1]	-0.123375	0.0473162	0.00912165	0.479901	Intestinimonas_massiliensis	0.334241	0.0268698	1.55548e-32	2.88754e-30	Only Intestinimonas_massiliensis
K01464	Xenobiotics biodegradation and metabolism	Drug metabolism - other enzymes [PATH:ko00983]	DPYS, dht, hydA; dihydropyrimidinase [EC:3.5.2.2]	-0.12163	0.0484951	0.0121388	0.479901	Intestinimonas_massiliensis	0.312943	0.0268374	4.46364e-29	6.0765e-27	Only Intestinimonas_massiliensis
K10678	Xenobiotics biodegradation and metabolism	Nitrotoluene degradation [PATH:ko00633]	nfsA; nitroreductase [EC:1.-.-.-]	-0.114515	0.047714	0.0163939	0.479901	Clostridium_phoceensis	0.0723839	0.0296045	0.0147042	0.0245846	Only Intestinimonas_massiliensis
K01739	Energy metabolism	Sulfur metabolism [PATH:ko00920]	metB; cystathionine gamma-synthase [EC:2.5.1.48]	0.0938566	0.0341395	0.00597394	0.479901	Intestinimonas_massiliensis	-0.251164	0.0379556	6.79706e-11	4.45335e-10	Intestinimonas_massiliensis|Acidaminococcus_fermentans|Clostridium_phoceensis
K01739	Energy metabolism	Sulfur metabolism [PATH:ko00920]	metB; cystathionine gamma-synthase [EC:2.5.1.48]	0.0938566	0.0341395	0.00597394	0.479901	Clostridium_phoceensis	-0.185384	0.0391082	2.53663e-06	7.8166e-06	Intestinimonas_massiliensis|Acidaminococcus_fermentans|Clostridium_phoceensis
K01739	Energy metabolism	Sulfur metabolism [PATH:ko00920]	metB; cystathionine gamma-synthase [EC:2.5.1.48]	0.0938566	0.0341395	0.00597394	0.479901	Acidaminococcus_fermentans	0.0902904	0.0172437	2.11065e-07	7.82206e-07	Intestinimonas_massiliensis|Acidaminococcus_fermentans|Clostridium_phoceensis
K19002	Glycan biosynthesis and metabolism	Teichoic acid biosynthesis [PATH:ko00552]	mgs, bgsB; 1,2-diacylglycerol 3-alpha-glucosyltransferase [EC:2.4.1.337]	0.0753494	0.0345528	0.0292054	0.479901	Intestinimonas_massiliensis	-0.212999	0.0388611	5.71155e-08	2.26027e-07	Intestinimonas_massiliensis|Clostridium_phoceensis
K19002	Glycan biosynthesis and metabolism	Teichoic acid biosynthesis [PATH:ko00552]	mgs, bgsB; 1,2-diacylglycerol 3-alpha-glucosyltransferase [EC:2.4.1.337]	0.0753494	0.0345528	0.0292054	0.479901	Clostridium_phoceensis	-0.187998	0.039707	2.60625e-06	8.015e-06	Intestinimonas_massiliensis|Clostridium_phoceensis
K01823	Metabolism of terpenoids and polyketides	Terpenoid backbone biosynthesis [PATH:ko00900]	idi, IDI; isopentenyl-diphosphate Delta-isomerase [EC:5.3.3.2]	0.0748611	0.0314951	0.0174583	0.479901	Clostridium_phoceensis	-0.230849	0.0427231	8.69343e-08	3.36637e-07	Intestinimonas_massiliensis|Acidaminococcus_fermentans|Clostridium_phoceensis
K01823	Metabolism of terpenoids and polyketides	Terpenoid backbone biosynthesis [PATH:ko00900]	idi, IDI; isopentenyl-diphosphate Delta-isomerase [EC:5.3.3.2]	0.0748611	0.0314951	0.0174583	0.479901	Intestinimonas_massiliensis	-0.211707	0.0421133	6.18155e-07	2.13222e-06	Intestinimonas_massiliensis|Acidaminococcus_fermentans|Clostridium_phoceensis
K01823	Metabolism of terpenoids and polyketides	Terpenoid backbone biosynthesis [PATH:ko00900]	idi, IDI; isopentenyl-diphosphate Delta-isomerase [EC:5.3.3.2]	0.0748611	0.0314951	0.0174583	0.479901	Acidaminococcus_fermentans	0.113088	0.0188152	2.8382e-09	1.35096e-08	Intestinimonas_massiliensis|Acidaminococcus_fermentans|Clostridium_phoceensis
K10678	Xenobiotics biodegradation and metabolism	Nitrotoluene degradation [PATH:ko00633]	nfsA; nitroreductase [EC:1.-.-.-]	-0.114515	0.047714	0.0163939	0.479901	Intestinimonas_massiliensis	0.311339	0.0270126	1.71261e-28	2.10379e-26	Only Intestinimonas_massiliensis
K01026	Xenobiotics biodegradation and metabolism	Styrene degradation [PATH:ko00643]	pct; propionate CoA-transferase [EC:2.8.3.1]	-0.131524	0.0512387	0.0102616	0.479901	Clostridium_phoceensis	0.0830975	0.027277	0.00239381	0.00446407	Only Intestinimonas_massiliensis
K01026	Xenobiotics biodegradation and metabolism	Styrene degradation [PATH:ko00643]	pct; propionate CoA-transferase [EC:2.8.3.1]	-0.131524	0.0512387	0.0102616	0.479901	Intestinimonas_massiliensis	0.310247	0.0245887	2.39681e-33	5.06304e-31	Only Intestinimonas_massiliensis
Notes: Associations of KOs with prevalent LVDD and gut bacteria species were assessed respectively using logistic regression and linear regression adjusted for baseline age, sex, study center, education, annual household income , smoking status, alcohol consumption status, physical activity (METs), AHEI2010, and use of antibiotics and probiotics at the time of stool samples collection. Abundances…

## Sheet: Table S7
Table S7 Relationship among selected KOs, metabolites and species.
						Associations of KOs with metabolites								Associations of KOs with species					Associations of species with metabolites
Type of KOs	KOs	KO pathway level A	KO pathway level B	KO pathway level C	KO pathway level D	Metabolite names	HMDB	SUPER_PATHWAY	SUB_PATHWAY	Coefficient	Se	pvalue	FDR	sp_annot	Coefficient	Se	pvalue	FDR	Coefficient	Se	pvalue	FDR
Associated with Clostridium	K00096	Metabolism	Lipid metabolism	Glycerophospholipid metabolism [PATH:ko00564]	araM, egsA; glycerol-1-phosphate dehydrogenase [NAD(P)+] [EC:1.1.1.261]	1-(1-enyl-palmitoyl)-2-oleoyl-GPC (P-16:0/18:1)*	HMDB0007996	Lipid	Plasmalogen	0.0851294	0.0313217	0.00671552	0.0721554	Clostridium_phoceensis	0.185565	0.0325323	1.66097e-08	7.10056e-08	0.0802715	0.029041	0.0058431	0.0953422
Associated with Clostridium	K00655	Metabolism	Lipid metabolism	Glycerophospholipid metabolism [PATH:ko00564]	plsC; 1-acyl-sn-glycerol-3-phosphate acyltransferase [EC:2.3.1.51]	1-(1-enyl-palmitoyl)-2-oleoyl-GPC (P-16:0/18:1)*	HMDB0007996	Lipid	Plasmalogen	-0.153207	0.0529299	0.00390324	0.0564421	Clostridium_phoceensis	-0.135073	0.0190314	2.86053e-12	2.74235e-11	0.0802715	0.029041	0.0058431	0.0953422
Associated with Clostridium	K00901	Metabolism	Lipid metabolism	Glycerophospholipid metabolism [PATH:ko00564]	dgkA, DGK; diacylglycerol kinase (ATP) [EC:2.7.1.107]	1-(1-enyl-palmitoyl)-2-oleoyl-GPC (P-16:0/18:1)*	HMDB0007996	Lipid	Plasmalogen	-0.131629	0.0470989	0.00532165	0.0650775	Clostridium_phoceensis	-0.096922	0.0218008	1.00263e-05	2.74202e-05	0.0802715	0.029041	0.0058431	0.0953422
Associated with Clostridium	K00968	Metabolism	Lipid metabolism	Glycerophospholipid metabolism [PATH:ko00564]	PCYT1; choline-phosphate cytidylyltransferase [EC:2.7.7.15]	1-(1-enyl-palmitoyl)-2-oleoyl-GPC (P-16:0/18:1)*	HMDB0007996	Lipid	Plasmalogen	-0.104994	0.0284444	0.000238727	0.0101145	Clostridium_phoceensis	-0.14411	0.0360513	7.01334e-05	0.00015663	0.0802715	0.029041	0.0058431	0.0953422
Associated with Clostridium	K00995	Metabolism	Lipid metabolism	Glycerophospholipid metabolism [PATH:ko00564]	pgsA, PGS1; CDP-diacylglycerol---glycerol-3-phosphate 3-phosphatidyltransferase [EC:2.7.8.5]	1-(1-enyl-palmitoyl)-2-oleoyl-GPC (P-16:0/18:1)*	HMDB0007996	Lipid	Plasmalogen	-0.120712	0.04379	0.00597661	0.0680071	Clostridium_phoceensis	-0.130358	0.0232833	2.99152e-08	1.23574e-07	0.0802715	0.029041	0.0058431	0.0953422
Associated with Clostridium	K01048	Metabolism	Lipid metabolism	Glycerophospholipid metabolism [PATH:ko00564]	pldB; lysophospholipase [EC:3.1.1.5]	1-(1-enyl-palmitoyl)-2-oleoyl-GPC (P-16:0/18:1)*	HMDB0007996	Lipid	Plasmalogen	-0.113532	0.0354393	0.00141255	0.0326166	Clostridium_phoceensis	-0.121971	0.0289651	2.8393e-05	6.84743e-05	0.0802715	0.029041	0.0058431	0.0953422
Associated with Clostridium	K08744	Metabolism	Lipid metabolism	Glycerophospholipid metabolism [PATH:ko00564]	CRLS; cardiolipin synthase (CMP-forming) [EC:2.7.8.41]	1-(1-enyl-palmitoyl)-2-oleoyl-GPC (P-16:0/18:1)*	HMDB0007996	Lipid	Plasmalogen	-0.110243	0.0380907	0.00390716	0.0564421	Clostridium_phoceensis	-0.111672	0.0269916	3.89662e-05	9.10053e-05	0.0802715	0.029041	0.0058431	0.0953422
Associated with Intestinimonas	K00057	Metabolism	Lipid metabolism	Glycerophospholipid metabolism [PATH:ko00564]	gpsA; glycerol-3-phosphate dehydrogenase (NAD(P)+) [EC:1.1.1.94]	1-palmitoyl-2-palmitoleoyl-GPC (16:0/16:1)*	HMDB0007969	Lipid	Phosphatidylcholine (PC)	0.208958	0.0825834	0.0115932	0.0924369	Intestinimonas_massiliensis	-0.0629486	0.0120983	2.50788e-07	9.16662e-07	-0.166071	0.0278731	3.86029e-09	3.98792e-07
Associated with Intestinimonas	K00111	Metabolism	Lipid metabolism	Glycerophospholipid metabolism [PATH:ko00564]	glpA, glpD; glycerol-3-phosphate dehydrogenase [EC:1.1.5.3]	1-palmitoyl-2-palmitoleoyl-GPC (16:0/16:1)*	HMDB0007969	Lipid	Phosphatidylcholine (PC)	0.322711	0.102306	0.00167008	0.0365076	Intestinimonas_massiliensis	-0.0739737	0.00955128	2.97343e-14	5.55342e-13	-0.166071	0.0278731	3.86029e-09	3.98792e-07
Associated with Intestinimonas	K00655	Metabolism	Lipid metabolism	Glycerophospholipid metabolism [PATH:ko00564]	plsC; 1-acyl-sn-glycerol-3-phosphate acyltransferase [EC:2.3.1.51]	1-palmitoyl-2-palmitoleoyl-GPC (16:0/16:1)*	HMDB0007969	Lipid	Phosphatidylcholine (PC)	0.205059	0.052337	9.7103e-05	0.00687338	Intestinimonas_massiliensis	-0.120418	0.0188215	2.71522e-10	1.56919e-09	-0.166071	0.0278731	3.86029e-09	3.98792e-07
Associated with Intestinimonas	K00901	Metabolism	Lipid metabolism	Glycerophospholipid metabolism [PATH:ko00564]	dgkA, DGK; diacylglycerol kinase (ATP) [EC:2.7.1.107]	1-stearoyl-2-oleoyl-GPE (18:0/18:1)	HMDB0008993	Lipid	Phosphatidylethanolamine (PE)	0.143745	0.0464526	0.00204229	0.0409806	Intestinimonas_massiliensis	-0.16356	0.0209025	1.65275e-14	3.22444e-13	-0.0895664	0.0281524	0.00152322	0.0344602
Associated with Intestinimonas	K00901	Metabolism	Lipid metabolism	Glycerophospholipid metabolism [PATH:ko00564]	dgkA, DGK; diacylglycerol kinase (ATP) [EC:2.7.1.107]	1-palmitoyl-2-palmitoleoyl-GPC (16:0/16:1)*	HMDB0007969	Lipid	Phosphatidylcholine (PC)	0.201775	0.046452	1.58585e-05	0.00320724	Intestinimonas_massiliensis	-0.16356	0.0209025	1.65275e-14	3.22444e-13	-0.166071	0.0278731	3.86029e-09	3.98792e-07
Associated with Intestinimonas	K00968	Metabolism	Lipid metabolism	Glycerophospholipid metabolism [PATH:ko00564]	PCYT1; choline-phosphate cytidylyltransferase [EC:2.7.7.15]	1-stearoyl-2-oleoyl-GPE (18:0/18:1)	HMDB0008993	Lipid	Phosphatidylethanolamine (PE)	0.0841491	0.028169	0.00290278	0.0489019	Intestinimonas_massiliensis	-0.239649	0.0347685	1.13001e-11	9.16883e-11	-0.0895664	0.0281524	0.00152322	0.0344602
Associated with Intestinimonas	K00968	Metabolism	Lipid metabolism	Glycerophospholipid metabolism [PATH:ko00564]	PCYT1; choline-phosphate cytidylyltransferase [EC:2.7.7.15]	1-palmitoyl-2-palmitoleoyl-GPC (16:0/16:1)*	HMDB0007969	Lipid	Phosphatidylcholine (PC)	0.113224	0.0282057	6.53986e-05	0.00572084	Intestinimonas_massiliensis	-0.239649	0.0347685	1.13001e-11	9.16883e-11	-0.166071	0.0278731	3.86029e-09	3.98792e-07
Associated with Intestinimonas	K00981	Metabolism	Lipid metabolism	Glycerophospholipid metabolism [PATH:ko00564]	E2.7.7.41, CDS1, CDS2, cdsA; phosphatidate cytidylyltransferase [EC:2.7.7.41]	1-palmitoyl-2-palmitoleoyl-GPC (16:0/16:1)*	HMDB0007969	Lipid	Phosphatidylcholine (PC)	0.203064	0.0638764	0.0015361	0.0346891	Intestinimonas_massiliensis	-0.0561239	0.0157456	0.000386834	0.000772659	-0.166071	0.0278731	3.86029e-09	3.98792e-07
Associated with Intestinimonas	K00995	Metabolism	Lipid metabolism	Glycerophospholipid metabolism [PATH:ko00564]	pgsA, PGS1; CDP-diacylglycerol---glycerol-3-phosphate 3-phosphatidyltransferase [EC:2.7.8.5]	1-palmitoyl-2-palmitoleoyl-GPC (16:0/16:1)*	HMDB0007969	Lipid	Phosphatidylcholine (PC)	0.175084	0.0432499	5.67626e-05	0.00543214	Intestinimonas_massiliensis	-0.110739	0.0230117	1.79183e-06	5.70219e-06	-0.166071	0.0278731	3.86029e-09	3.98792e-07
Associated with Intestinimonas	K01048	Metabolism	Lipid metabolism	Glycerophospholipid metabolism [PATH:ko00564]	pldB; lysophospholipase [EC:3.1.1.5]	1-stearoyl-2-oleoyl-GPE (18:0/18:1)	HMDB0008993	Lipid	Phosphatidylethanolamine (PE)	0.0966136	0.0350513	0.00598158	0.0680449	Intestinimonas_massiliensis	-0.204561	0.0278575	5.25812e-13	6.53372e-12	-0.0895664	0.0281524	0.00152322	0.0344602
Associated with Intestinimonas	K01048	Metabolism	Lipid metabolism	Glycerophospholipid metabolism [PATH:ko00564]	pldB; lysophospholipase [EC:3.1.1.5]	1-palmitoyl-2-palmitoleoyl-GPC (16:0/16:1)*	HMDB0007969	Lipid	Phosphatidylcholine (PC)	0.126103	0.0351389	0.000353087	0.0128287	Intestinimonas_massiliensis	-0.204561	0.0278575	5.25812e-13	6.53372e-12	-0.166071	0.0278731	3.86029e-09	3.98792e-07
Associated with Intestinimonas	K01426	Metabolism	Amino acid metabolism	Tryptophan metabolism [PATH:ko00380]	E3.5.1.4, amiE; amidase [EC:3.5.1.4]	indolepropionate	HMDB0002302	Amino Acid	Tryptophan Metabolism	-0.122775	0.0422235	0.00374386	0.0555264	Intestinimonas_massiliensis	-0.0489384	0.0227758	0.0319651	0.0500733	0.111792	0.0267857	3.33622e-05	0.00147392
Associated with Intestinimonas	K01613	Metabolism	Lipid metabolism	Glycerophospholipid metabolism [PATH:ko00564]	psd, PISD; phosphatidylserine decarboxylase [EC:4.1.1.65]	1-palmitoyl-2-palmitoleoyl-GPC (16:0/16:1)*	HMDB0007969	Lipid	Phosphatidylcholine (PC)	0.278043	0.0706053	8.9519e-05	0.00658638	Intestinimonas_massiliensis	-0.0828214	0.0140011	4.95354e-09	2.28333e-08	-0.166071	0.0278731	3.86029e-09	3.98792e-07
Associated with Intestinimonas	K01640	Metabolism	Amino acid metabolism	Valine, leucine and isoleucine degradation [PATH:ko00280]	HMGCL, hmgL; hydroxymethylglutaryl-CoA lyase [EC:4.1.3.4]	1-carboxyethylleucine		Amino Acid	Leucine, Isoleucine and Valine Metabolism	-0.0875398	0.0352458	0.0132118	0.0991248	Intestinimonas_massiliensis	0.278313	0.0252169	2.03751e-26	1.92028e-24	-0.112703	0.0264903	2.34968e-05	0.00108946
Associated with Intestinimonas	K01641	Metabolism	Amino acid metabolism	Valine, leucine and isoleucine degradation [PATH:ko00280]	HMGCS; hydroxymethylglutaryl-CoA synthase [EC:2.3.3.10]	1-carboxyethylisoleucine		Amino Acid	Leucine, Isoleucine and Valine Metabolism	0.0425703	0.0164065	0.00964467	0.0850203	Intestinimonas_massiliensis	-0.259253	0.0556493	3.74086e-06	1.1148e-05	-0.0939265	0.0257439	0.000281337	0.00954712
Associated with Intestinimonas	K01779	Metabolism	Amino acid metabolism	Alanine, aspartate and glutamate metabolism [PATH:ko00250]	racD; aspartate racemase [EC:5.1.1.13]	glutamate	HMDB0000148	Amino Acid	Glutamate Metabolism	-0.0939184	0.0341925	0.00615756	0.0688637	Intestinimonas_massiliensis	0.252129	0.025792	2.27831e-21	1.10769e-19	-0.0931519	0.0260079	0.000362564	0.0114722
Associated with Intestinimonas	K01914	Metabolism	Amino acid metabolism	Alanine, aspartate and glutamate metabolism [PATH:ko00250]	asnA; aspartate--ammonia ligase [EC:6.3.1.1]	glutamate	HMDB0000148	Amino Acid	Glutamate Metabolism	0.152308	0.0537579	0.00472703	0.0617265	Intestinimonas_massiliensis	-0.142404	0.0166104	5.3737e-17	1.57509e-15	-0.0931519	0.0260079	0.000362564	0.0114722
Associated with Intestinimonas	K01940	Metabolism	Amino acid metabolism	Alanine, aspartate and glutamate metabolism [PATH:ko00250]	argG, ASS1; argininosuccinate synthase [EC:6.3.4.5]	glutamate	HMDB0000148	Amino Acid	Glutamate Metabolism	0.214107	0.076529	0.00527317	0.0648285	Intestinimonas_massiliensis	-0.0887448	0.0117861	1.40802e-13	2.12451e-12	-0.0931519	0.0260079	0.000362564	0.0114722
Associated with Intestinimonas	K03735	Metabolism	Lipid metabolism	Glycerophospholipid metabolism [PATH:ko00564]	eutB; ethanolamine ammonia-lyase large subunit [EC:4.3.1.7]	1-palmitoyl-2-palmitoleoyl-GPC (16:0/16:1)*	HMDB0007969	Lipid	Phosphatidylcholine (PC)	-0.192102	0.0461087	3.44206e-05	0.00461236	Intestinimonas_massiliensis	0.14082	0.0213011	7.08005e-11	4.61408e-10	-0.166071	0.0278731	3.86029e-09	3.98792e-07
Associated with Intestinimonas	K03736	Metabolism	Lipid metabolism	Glycerophospholipid metabolism [PATH:ko00564]	eutC; ethanolamine ammonia-lyase small subunit [EC:4.3.1.7]	1-palmitoyl-2-palmitoleoyl-GPC (16:0/16:1)*	HMDB0007969	Lipid	Phosphatidylcholine (PC)	-0.193376	0.0460242	2.95651e-05	0.00424404	Intestinimonas_massiliensis	0.143265	0.0213173	3.4927e-11	2.46501e-10	-0.166071	0.0278731	3.86029e-09	3.98792e-07
Associated with Intestinimonas	K04019	Metabolism	Lipid metabolism	Glycerophospholipid metabolism [PATH:ko00564]	eutA; ethanolamine utilization protein EutA	1-palmitoyl-2-palmitoleoyl-GPC (16:0/16:1)*	HMDB0007969	Lipid	Phosphatidylcholine (PC)	-0.153144	0.0453125	0.000761656	0.021447	Intestinimonas_massiliensis	0.082508	0.0221617	0.000211026	0.000433808	-0.166071	0.0278731	3.86029e-09	3.98792e-07
Associated with Intestinimonas	K06131	Metabolism	Lipid metabolism	Glycerophospholipid metabolism [PATH:ko00564]	clsA_B; cardiolipin synthase A/B [EC:2.7.8.-]	1-palmitoyl-2-palmitoleoyl-GPC (16:0/16:1)*	HMDB0007969	Lipid	Phosphatidylcholine (PC)	0.312567	0.0764363	4.77697e-05	0.0050894	Intestinimonas_massiliensis	-0.108683	0.0126236	4.02304e-17	1.21405e-15	-0.166071	0.0278731	3.86029e-09	3.98792e-07
Associated with Intestinimonas	K07029	Metabolism	Lipid metabolism	Glycerophospholipid metabolism [PATH:ko00564]	dagK; diacylglycerol kinase (ATP) [EC:2.7.1.107]	1-palmitoyl-2-palmitoleoyl-GPC (16:0/16:1)*	HMDB0007969	Lipid	Phosphatidylcholine (PC)	0.0541651	0.0215326	0.0120862	0.0943803	Intestinimonas_massiliensis	-0.359386	0.0454132	8.56509e-15	1.79691e-13	-0.166071	0.0278731	3.86029e-09	3.98792e-07
Associated with Intestinimonas	K07250	Metabolism	Amino acid metabolism	Valine, leucine and isoleucine degradation [PATH:ko00280]	gabT; 4-aminobutyrate aminotransferase / (S)-3-amino-2-methylpropionate transaminase / 5-aminovalerate transaminase [EC:2.6.1.19 2.6.1.22 2.6.1.48]	1-carboxyethylleucine		Amino Acid	Leucine, Isoleucine and Valine Metabolism	-0.0520125	0.0175424	0.00311947	0.0507811	Intestinimonas_massiliensis	0.248273	0.0536561	4.3409e-06	1.27909e-05	-0.112703	0.0264903	2.34968e-05	0.00108946
Associated with Intestinimonas	K07250	Metabolism	Amino acid metabolism	Valine, leucine and isoleucine degradation [PATH:ko00280]	gabT; 4-aminobutyrate aminotransferase / (S)-3-amino-2-methylpropionate transaminase / 5-aminovalerate transaminase [EC:2.6.1.19 2.6.1.22 2.6.1.48]	1-carboxyethylisoleucine		Amino Acid	Leucine, Isoleucine and Valine Metabolism	-0.044209	0.0170189	0.00956379	0.084697	Intestinimonas_massiliensis	0.248273	0.0536561	4.3409e-06	1.27909e-05	-0.0939265	0.0257439	0.000281337	0.00954712
Associated with Intestinimonas	K07250	Metabolism	Amino acid metabolism	Valine, leucine and isoleucine degradation [PATH:ko00280]	gabT; 4-aminobutyrate aminotransferase / (S)-3-amino-2-methylpropionate transaminase / 5-aminovalerate transaminase [EC:2.6.1.19 2.6.1.22 2.6.1.48]	1-carboxyethylvaline		Amino Acid	Leucine, Isoleucine and Valine Metabolism	-0.0469325	0.0177602	0.00839315	0.0798536	Intestinimonas_massiliensis	0.248273	0.0536561	4.3409e-06	1.27909e-05	-0.100392	0.0268581	0.000199158	0.00701246
Associated with Intestinimonas	K08591	Metabolism	Lipid metabolism	Glycerophospholipid metabolism [PATH:ko00564]	plsY; acyl phosphate:glycerol-3-phosphate acyltransferase [EC:2.3.1.275]	1-palmitoyl-2-palmitoleoyl-GPC (16:0/16:1)*	HMDB0007969	Lipid	Phosphatidylcholine (PC)	0.224058	0.0618851	0.000312979	0.0119086	Intestinimonas_massiliensis	-0.094484	0.0159992	5.24479e-09	2.40851e-08	-0.166071	0.0278731	3.86029e-09	3.98792e-07
Associated with Intestinimonas	K08744	Metabolism	Lipid metabolism	Glycerophospholipid metabolism [PATH:ko00564]	CRLS; cardiolipin synthase (CMP-forming) [EC:2.7.8.41]	1-stearoyl-2-oleoyl-GPE (18:0/18:1)	HMDB0008993	Lipid	Phosphatidylethanolamine (PE)	0.0967059	0.0376526	0.0104028	0.0881156	Intestinimonas_massiliensis	-0.197044	0.0258872	7.81975e-14	1.30528e-12	-0.0895664	0.0281524	0.00152322	0.0344602
Associated with Intestinimonas	K08744	Metabolism	Lipid metabolism	Glycerophospholipid metabolism [PATH:ko00564]	CRLS; cardiolipin synthase (CMP-forming) [EC:2.7.8.41]	1-palmitoyl-2-palmitoleoyl-GPC (16:0/16:1)*	HMDB0007969	Lipid	Phosphatidylcholine (PC)	0.137578	0.0377125	0.000281797	0.0111771	Intestinimonas_massiliensis	-0.197044	0.0258872	7.81975e-14	1.30528e-12	-0.166071	0.0278731	3.86029e-09	3.98792e-07
Associated with Intestinimonas	K14260	Metabolism	Amino acid metabolism	Alanine, aspartate and glutamate metabolism [PATH:ko00250]	alaA; alanine-synthesizing transaminase [EC:2.6.1.66 2.6.1.2]	glutamate	HMDB0000148	Amino Acid	Glutamate Metabolism	0.0721384	0.0275954	0.00911762	0.0832784	Intestinimonas_massiliensis	-0.24268	0.0327409	3.23932e-13	4.34225e-12	-0.0931519	0.0260079	0.000362564	0.0114722
Associated with Intestinimonas	K17103	Metabolism	Lipid metabolism	Glycerophospholipid metabolism [PATH:ko00564]	CHO1, pssA; CDP-diacylglycerol---serine O-phosphatidyltransferase [EC:2.7.8.8]	1-palmitoyl-2-palmitoleoyl-GPC (16:0/16:1)*	HMDB0007969	Lipid	Phosphatidylcholine (PC)	0.22015	0.0612905	0.000348841	0.012753	Intestinimonas_massiliensis	-0.0615166	0.0163662	0.000183508	0.000379531	-0.166071	0.0278731	3.86029e-09	3.98792e-07
Notes: Associations of KOs with metabolites and gut bacteria species, and associations between species and metabolites were assessed using linear regression adjusted for baseline age, gender, study center, education, income , cigarette use, alcohol_use, physical activity (METs), AHEI2010, and use of antibiotics and probiotics at the time of stool samples collection. Abundances of KOs and species …
